# Supplementary material for: Tibiofemoral Slip Velocity in Total Knee Arthroplasty is Design-Invariant but Activity-Dependent
Source: Ann Biomed Eng. 2024 Mar 26;52(6):1779–94. doi: 10.1007/s10439-024-03490-4 (PMC11560988; doi:10.1007/s10439-024-03490-4)
Supplement: Supplementary file 1 — Supplementary file1 (XLSX 547 KB) [file 10439_2024_3490_MOESM1_ESM.xlsx]

## Sheet: SlipVelocity_PS
Posterior-stabilized : Mean Slip Velocity (mm/s) in the Tibal Reference Frame
	Level Walking						Step-down						Step-up						Stand-to-sit						Sit-to-stand
	Medial Compartment			Lateral Compartment			Medial Compartment			Lateral Compartment			Medial Compartment			Lateral Compartment			Medial Compartment			Lateral Compartment			Medial Compartment			Lateral Compartment
% Activity	X	Y	Z	X	Y	Z	X	Y	Z	X	Y	Z	X	Y	Z	X	Y	Z	X	Y	Z	X	Y	Z	X	Y	Z	X	Y	Z
0	-2.37462	10.8054	0.584108	-2.07831	16.0502	-2.39535	-0.701935	11.121	-8.01597	-0.25223	8.02993	-4.44045	-0.649581	-10.5795	-1.08419	0.208325	-3.95234	-3.59492	0.632423	0.655441	-0.276893	0.679442	2.01633	-0.518433	-0.663146	-3.35457	-0.480864	-0.17721	0.415273	-1.02762
0.5	-2.3506	6.25239	0.480362	-1.90282	13.2662	-1.51052	-0.567412	13.3848	-7.72897	-0.10167	10.0587	-4.57654	0.0412364	-9.56517	-1.3893	0.864592	-3.44783	-3.3948	1.3196	1.5765	-0.18921	1.39086	2.43966	-0.41789	-0.702154	-5.20499	-0.489935	-0.0784224	0.107852	-1.22877
1	-2.28347	1.99714	0.380792	-1.69171	10.726	-0.653191	-0.436087	15.6212	-7.43951	0.0430253	12.0734	-4.7057	0.712188	-8.57127	-1.69591	1.49772	-2.97624	-3.20102	1.84773	2.38485	-0.0965217	1.93285	2.90614	-0.293454	-0.799578	-6.85762	-0.514958	-0.0500808	-0.203263	-1.41272
1.5	-2.13607	-1.6339	0.292337	-1.41684	8.67088	0.138364	-0.313059	17.7973	-7.15119	0.175513	14.0527	-4.82311	1.34175	-7.61486	-2.00025	2.08391	-2.56098	-3.01848	2.08505	3.01435	-0.00693044	2.16789	3.38853	-0.143904	-1.01458	-8.1416	-0.559412	-0.163676	-0.504496	-1.56035
2	-1.88367	-4.36197	0.221942	-1.06147	7.29798	0.826475	-0.201824	19.881	-6.86681	0.291157	15.9748	-4.92416	1.91014	-6.71007	-2.29622	2.60165	-2.21953	-2.85012	1.96241	3.47868	0.0594791	2.02817	3.8028	0.00205781	-1.38595	-8.94809	-0.614277	-0.467065	-0.753526	-1.6544
2.5	-1.51753	-5.98171	0.1758	-0.623317	6.7377	1.37654	-0.103807	21.8422	-6.58818	0.387561	17.8175	-5.00461	2.40065	-5.86742	-2.57515	3.03317	-1.96183	-2.69633	1.50114	3.84916	0.0753364	1.54201	4.06209	0.0974778	-1.91949	-9.24627	-0.660415	-0.970211	-0.892945	-1.68332
3	-1.0457	-6.3815	0.158376	-0.114816	7.03717	1.76021	-0.0181615	23.6539	-6.31605	0.464819	19.5589	-5.06081	2.80082	-5.09348	-2.82607	3.36578	-1.78963	-2.55486	0.819989	4.20675	0.0185774	0.836978	4.14951	0.103705	-2.57947	-9.08595	-0.676405	-1.6355	-0.880201	-1.64586
3.5	-0.491322	-5.55602	0.171417	0.438983	8.15237	1.95892	0.058153	25.2927	-6.05011	0.525479	21.1776	-5.08984	3.10343	-4.39113	-3.03655	3.59287	-1.69694	-2.4209	0.105759	4.60679	-0.11206	0.106791	4.15498	0.0167561	-3.28876	-8.58829	-0.648752	-2.37807	-0.719554	-1.55446
4	0.111205	-3.60867	0.21323	1.00449	9.95139	1.96697	0.130007	26.7397	-5.78921	0.5742	22.6534	-5.08963	3.30705	-3.76007	-3.19394	3.71438	-1.6714	-2.28769	-0.451723	5.08099	-0.287565	-0.455622	4.24529	-0.12334	-3.9403	-7.92657	-0.580228	-3.07897	-0.478987	-1.43493
4.5	0.721184	-0.742723	0.278452	1.54461	12.2292	1.79353	0.20351	27.9813	-5.5316	0.617173	23.9685	-5.059	3.41618	-3.19756	-3.28686	3.73678	-1.69623	-2.14736	-0.735366	5.66567	-0.453416	-0.733779	4.58681	-0.248201	-4.41805	-7.29871	-0.492566	-3.60928	-0.280885	-1.32146
5	1.29689	2.75871	0.358438	2.02371	14.733	1.46299	0.285245	29.0093	-5.27527	0.66135	25.1079	-4.99772	3.44071	-2.69923	-3.3067	3.67236	-1.75241	-1.99202	-0.748387	6.42085	-0.549563	-0.733932	5.27495	-0.294728	-4.62213	-6.89309	-0.421777	-3.85885	-0.267513	-1.24757
5.5	1.80024	6.56182	0.44224	2.41184	17.1931	1.0133	0.38143	29.8211	-5.01828	0.713584	26.0609	-4.90646	3.39499	-2.25979	-3.249	3.5381	-1.82073	-1.81498	-0.604693	7.415	-0.5365	-0.573927	6.31586	-0.238212	-4.4914	-6.852	-0.407209	-3.76184	-0.554763	-1.23586
6	2.20042	10.3169	0.51803	2.68747	19.3571	0.492397	0.497086	30.4198	-4.75915	0.779771	26.8209	-4.78676	3.29645	-1.87371	-3.11431	3.35403	-1.88352	-1.61177	-0.464191	8.68587	-0.412958	-0.417303	7.66111	-0.106134	-4.01873	-7.24036	-0.477933	-3.31272	-1.19344	-1.28982
6.5	2.47614	13.6945	0.574717	2.83882	21.0189	-0.0466799	0.635311	30.814	-4.49706	0.86409	27.3869	-4.64097	3.16396	-1.53557	-2.90865	3.14155	-1.9258	-1.38108	-0.447521	10.2125	-0.215275	-0.387402	9.25464	0.0351485	-3.25599	-8.02948	-0.641362	-2.56985	-2.15336	-1.39103
7	2.6167	16.418	0.603438	2.86387	22.0396	-0.551529	0.796739	31.0171	-4.2321	0.968414	27.7631	-4.4721	3.01626	-1.24041	-2.64325	2.92167	-1.93586	-1.1252	-0.57645	11.9223	0.000273131	-0.507905	11.0492	0.113709	-2.30814	-9.10378	-0.878375	-1.6463	-3.33433	-1.5027
7.5	2.62195	18.2885	0.598663	2.76944	22.358	-0.975973	0.979235	31.0466	-3.96533	1.09196	27.9589	-4.28375	2.87046	-0.983779	-2.33374	2.71352	-1.90538	-0.850037	-0.769822	13.7234	0.181622	-0.699535	12.9845	0.0879877	-1.31651	-10.2911	-1.14701	-0.689517	-4.59602	-1.57875
8	2.5016	19.1997	0.558722	2.5698	21.988	-1.28482	1.17787	30.9234	-3.69879	1.2312	27.9889	-4.07996	2.74094	-0.761757	-1.99887	2.53315	-1.82922	-0.564733	-0.892492	15.5286	0.299465	-0.829464	14.9592	-0.0327056	-0.432923	-11.4078	-1.39376	0.146974	-5.79323	-1.57537
8.5	2.27406	19.1398	0.485696	2.28512	21.0068	-1.45717	1.38515	30.671	-3.43532	1.38006	27.8718	-3.86505	2.63855	-0.570923	-1.65879	2.39276	-1.70506	-0.280747	-0.827149	17.2574	0.353137	-0.782177	16.8338	-0.193016	0.211056	-12.3042	-1.56866	0.735006	-6.80438	-1.46201
9	1.96483	18.1837	0.384751	1.93998	19.5347	-1.48791	1.59155	30.3141	-3.17838	1.53039	27.6292	-3.6435	2.57035	-0.408307	-1.33331	2.30038	-1.53309	-0.0107053	-0.53154	18.8294	0.363414	-0.51419	18.4738	-0.318577	0.533161	-12.8929	-1.63932	0.999467	-7.54807	-1.22873
9.5	1.60456	16.4751	0.263112	1.56177	17.7135	-1.38739	1.78623	29.8779	-2.93178	1.6726	27.2852	-3.41978	2.53956	-0.271414	-1.04013	2.25985	-1.31584	0.232904	-0.0567614	20.1775	0.356876	-0.0699438	19.8026	-0.35064	0.5197	-13.1543	-1.59901	0.935038	-7.9885	-0.888658
10	1.22665	14.2036	0.128911	1.17896	15.6844	-1.17942	1.95786	29.3874	-2.69934	1.79649	26.8643	-3.19817	2.54596	-0.158309	-0.793496	2.27114	-1.05811	0.438993	0.475789	21.2857	0.349364	0.440927	20.8275	-0.269958	0.229005	-13.1202	-1.46669	0.606761	-8.13386	-0.475635
10.5	0.864233	11.5791	-0.0098746	0.819067	13.5715	-0.897935	2.0956	28.8659	-2.48462	1.89216	26.3902	-2.98269	2.58642	-0.0677581	-0.603182	2.33079	-0.767045	0.598913	0.92343	22.2146	0.336929	0.888458	21.6217	-0.0987764	-0.222969	-12.847	-1.27939	0.133302	-8.03072	-0.0379555
11	0.546998	8.8084	-0.146223	0.506298	11.4714	-0.582817	2.18999	28.3349	-2.29058	1.95087	25.8848	-2.77691	2.65551	0.000645823	-0.474105	2.43259	-0.452148	0.707169	1.17473	23.0801	0.300104	1.16877	22.2806	0.115979	-0.692124	-12.3934	-1.08016	-0.343645	-7.75552	0.37007
11.5	0.297827	6.07573	-0.274541	0.25903	9.449	-0.275255	2.23375	27.8132	-2.1194	1.96585	25.3672	-2.58383	2.74623	0.0464187	-0.406461	2.56823	-0.125174	0.761738	1.18566	23.9832	0.220549	1.23596	22.8802	0.323802	-1.044	-11.8102	-0.905858	-0.696771	-7.40254	0.697165
12	0.130021	3.52893	-0.390835	0.0875953	7.54004	-0.013056	2.22249	27.3164	-1.97226	1.93296	24.8522	-2.40583	2.85072	0.068257	-0.39638	2.72801	0.20025	0.764032	0.98814	24.9426	0.100307	1.11082	23.4589	0.482073	-1.19066	-11.1437	-0.77856	-0.848185	-7.06813	0.903194
12.5	0.0455625	1.27261	-0.492629	-0.00718786	5.75742	0.173668	2.15506	26.8568	-1.84926	1.8511	24.3507	-2.24456	2.96095	0.0642696	-0.436942	2.90158	0.509299	0.718569	0.671076	25.888	-0.0307934	0.865992	24.0253	0.556211	-1.11655	-10.4461	-0.702546	-0.792406	-6.8328	0.965097
13	0.0349397	-0.632809	-0.578733	-0.03426	4.09939	0.266023	2.0338	26.443	-1.74942	1.72246	23.8688	-2.10092	3.06939	0.0323459	-0.519398	3.07868	0.786902	0.632472	0.344355	26.7287	-0.128967	0.595107	24.5773	0.519075	-0.88447	-9.78419	-0.666516	-0.599267	-6.74476	0.879815
13.5	0.0787886	-2.16713	-0.648936	-0.0110415	2.55733	0.258632	1.86442	26.0802	-1.67075	1.55239	23.4087	-1.97502	3.16957	-0.0294123	-0.634391	3.24983	1.01888	0.514899	0.10159	27.4506	-0.166682	0.379326	25.1183	0.359777	-0.61726	-9.2403	-0.64936	-0.39318	-6.8102	0.663943
14	0.151262	-3.34295	-0.703649	0.0393619	1.12153	0.160317	1.65567	25.77	-1.61037	1.34917	22.9687	-1.86624	3.25661	-0.122314	-0.77301	3.40697	1.19311	0.376457	-0.00448777	28.1642	-0.160158	0.264971	25.6631	0.0986703	-0.458225	-8.90396	-0.627169	-0.312584	-6.99521	0.350529
14.5	0.224674	-4.19668	-0.743526	0.0921339	-0.215947	-0.00710895	1.41876	25.5107	-1.5647	1.12346	22.5442	-1.77325	3.32755	-0.246877	-0.927528	3.54405	1.30055	0.228643	0.0322958	29.0595	-0.172145	0.259213	26.2298	-0.207014	-0.521899	-8.85695	-0.579593	-0.461432	-7.24138	-0.0161236
15	0.274654	-4.77927	-0.769045	0.125265	-1.46109	-0.21192	1.1667	25.2978	-1.52975	0.88764	22.1287	-1.69411	3.38153	-0.402906	-1.09175	3.65733	1.33594	0.0832781	0.182024	30.2912	-0.281173	0.341127	26.8252	-0.479008	-0.852234	-9.15555	-0.494358	-0.869567	-7.49177	-0.386709
15.5	0.28486	-5.14798	-0.780088	0.123789	-2.61955	-0.417137	0.913419	25.1239	-1.50132	0.655008	21.7145	-1.62643	3.41978	-0.589868	-1.26096	3.74561	1.29808	-0.0481161	0.396564	31.8634	-0.530974	0.478346	27.4256	-0.649593	-1.40412	-9.81499	-0.369442	-1.47733	-7.7185	-0.71374
16	0.250347	-5.35986	-0.775532	0.0829074	-3.69868	-0.586098	0.672928	24.9796	-1.47529	0.438975	21.2943	-1.5675	3.44531	-0.807534	-1.43155	3.81013	1.18961	-0.155016	0.625664	33.5885	-0.890605	0.639211	27.967	-0.688165	-2.05582	-10.8009	-0.212877	-2.15122	-7.9401	-0.958769
16.5	0.178855	-5.46704	-0.752975	0.0093102	-4.70882	-0.688059	0.458477	24.8536	-1.44786	0.252236	20.8613	-1.51452	3.46253	-1.05675	-1.60046	3.85432	1.01634	-0.228685	0.826424	35.147	-1.25369	0.796241	28.3552	-0.605464	-2.64781	-12.0313	-0.0404931	-2.7255	-8.21935	-1.09953
17	0.0897124	-5.51402	-0.708679	-0.0796343	-5.6629	-0.702852	0.281801	24.7331	-1.41578	0.106033	20.4101	-1.46478	3.4766	-1.34017	-1.76459	3.88319	0.786268	-0.262975	0.96704	36.2208	-1.48267	0.924215	28.5075	-0.437261	-3.03287	-13.3908	0.12777	-3.05395	-8.63955	-1.13533
17.5	0.0105029	-5.53645	-0.637839	-0.158766	-6.5744	-0.623782	0.152495	24.6045	-1.37652	0.009529	19.9374	-1.4159	3.4927	-1.66275	-1.9203	3.90272	0.508333	-0.255046	1.02868	36.6338	-1.47462	0.999521	28.4112	-0.22521	-3.11895	-14.7535	0.27211	-3.05305	-9.26739	-1.08797
18	-0.027926	-5.56102	-0.535246	-0.199602	-7.45431	-0.458243	0.0775444	24.4536	-1.32839	-0.0306662	19.4414	-1.36602	3.51533	-2.03183	-2.06321	3.91897	0.191223	-0.205841	1.00746	36.431	-1.21032	1.0043	28.1662	-0.00982644	-2.8902	-16.0071	0.376658	-2.72144	-10.1178	-0.995908
18.5	0.00282621	-5.60628	-0.396298	-0.175581	-8.30815	-0.225973	0.0610387	24.2663	-1.27056	-0.0108023	18.9224	-1.31397	3.54757	-2.45681	-2.18834	3.93724	-0.157729	-0.120182	0.914484	35.8632	-0.75933	0.932392	27.9743	0.166544	-2.40166	-17.072	0.431944	-2.13147	-11.1372	-0.901734
19	0.123311	-5.68385	-0.218273	-0.0671404	-9.13419	0.0446664	0.104062	24.029	-1.20315	0.0698761	18.3818	-1.25937	3.5905	-2.94837	-2.29047	3.96129	-0.533389	-0.00640837	0.770603	35.2822	-0.243089	0.790933	28.0602	0.261271	-1.75347	-17.9075	0.435538	-1.39943	-12.2137	-0.837051
19.5	0.34208	-5.79983	-0.00162522	0.13427	-9.92381	0.321647	0.204752	23.7294	-1.12709	0.209163	17.8221	-1.20263	3.64283	-3.51727	-2.3648	3.99267	-0.933346	0.124463	0.597163	34.9984	0.217016	0.595524	28.5571	0.246135	-1.05764	-18.5079	0.390958	-0.648516	-13.2112	-0.811168
20	0.653431	-5.95614	0.248945	0.423885	-10.6639	0.574526	0.358515	23.3564	-1.04405	0.402075	17.2462	-1.14498	3.70073	-4.17316	-2.40764	4.03029	-1.35812	0.259944	0.409878	35.1603	0.537153	0.36444	29.4214	0.12632	-0.4108	-18.8911	0.305612	0.0205866	-14.0145	-0.80943
20.5	1.03734	-6.15145	0.523931	0.783345	-11.3412	0.77902	0.558355	22.9014	-0.956303	0.641168	16.6568	-1.08826	3.75796	-4.92337	-2.41709	4.07035	-1.81103	0.387478	0.222989	35.7084	0.682157	0.120045	30.4321	-0.054906	0.11883	-19.0879	0.188905	0.542507	-14.5659	-0.802582
21	1.46145	-6.38155	0.809187	1.1824	-11.9466	0.920157	0.795316	22.3583	-0.866551	0.916956	16.0564	-1.03473	3.80625	-5.77197	-2.39344	4.10652	-2.29791	0.495808	0.0622227	36.4162	0.658021	-0.101579	31.2893	-0.234947	0.490093	-19.1348	0.0515023	0.883649	-14.8823	-0.762904
21.5	1.88475	-6.63915	1.08694	1.58229	-12.4792	0.99353	1.05897	21.7239	-0.777724	1.21841	15.4466	-0.986816	3.83597	-6.71932	-2.33931	4.13048	-2.8265	0.57608	-0.0257641	36.9944	0.500117	-0.243256	31.7606	-0.362975	0.680324	-19.0734	-0.0940938	1.03033	-15.0452	-0.679177
22	2.26233	-6.91307	1.3376	1.94023	-12.9481	1.00461	1.33798	20.9986	-0.692806	1.5335	14.8287	-0.94679	3.837	-7.76211	-2.25941	4.1328	-3.40583	0.622522	0.0185088	37.2131	0.264287	-0.235908	31.797	-0.420779	0.67877	-18.952	-0.232741	0.979308	-15.1717	-0.563058
22.5	2.55062	-7.18743	1.54215	2.21448	-13.3713	0.966448	1.6206	20.1858	-0.614646	1.84977	14.2031	-0.916475	3.79966	-8.8939	-2.16005	4.10394	-4.0455	0.632622	0.239889	36.9936	0.0180646	-0.0275966	31.5515	-0.419188	0.487822	-18.8273	-0.347378	0.737576	-15.3765	-0.443854
23	2.71257	-7.44118	1.68477	2.36941	-13.7723	0.896348	1.89525	19.2927	-0.545805	2.15491	13.5701	-0.896972	3.71582	-10.106	-2.04833	4.03549	-4.75492	0.606828	0.638348	36.4342	-0.17322	0.383629	31.2912	-0.376546	0.13079	-18.763	-0.422336	0.330441	-15.7409	-0.354645
23.5	2.72215	-7.64877	1.75522	2.37998	-14.1739	0.812323	2.15103	18.3294	-0.488419	2.4373	12.9299	-0.888465	3.5798	-11.3887	-1.93138	3.92125	-5.54251	0.547905	1.16042	35.7588	-0.265179	0.939241	31.2538	-0.299713	-0.341303	-18.8243	-0.448316	-0.190065	-16.2967	-0.316911
24	2.56789	-7.7821	1.75052	2.23527	-14.5931	0.730027	2.3781	17.3088	-0.444096	2.68648	12.2833	-0.890108	3.38924	-12.7323	-1.81556	3.75832	-6.415	0.460124	1.72364	35.2049	-0.25042	1.54583	31.5245	-0.183306	-0.85266	-19.0676	-0.426127	-0.746226	-17.0288	-0.331275
24.5	2.25486	-7.8141	1.67552	1.94046	-15.0348	0.660707	2.56816	16.2455	-0.413858	2.89364	11.6315	-0.900026	3.14566	-14.1279	-1.70591	3.54777	-7.37667	0.348446	2.25833	34.9049	-0.162364	2.12168	31.9969	-0.0246326	-1.31913	-19.5306	-0.366225	-1.24991	-17.89	-0.378542
25	1.80492	-7.72311	1.54222	1.51705	-15.49	0.610448	2.7147	15.1559	-0.398103	3.05189	10.9771	-0.915432	2.85471	-15.568	-1.60582	3.295	-8.42877	0.217881	2.73338	34.8249	-0.062328	2.62814	32.4316	0.162361	-1.67339	-20.2222	-0.283425	-1.62795	-18.8195	-0.429842
25.5	1.25496	-7.49759	1.36785	1.00101	-15.9351	0.580592	2.81323	14.0563	-0.396616	3.15661	10.3233	-0.932836	2.52604	-17.0467	-1.51703	3.00964	-9.56907	0.0730721	3.14264	34.8046	-0.0145351	3.05862	32.5794	0.347928	-1.88746	-21.1176	-0.189714	-1.84611	-19.757	-0.460282
26	0.6531	-7.13978	1.17221	0.438862	-16.3363	0.569001	2.8615	12.9631	-0.408604	3.20555	9.67438	-0.948349	2.17283	-18.5588	-1.43985	2.70491	-10.7917	-0.0818526	3.46289	34.6804	-0.060628	3.39406	32.3062	0.500342	-1.98084	-22.1588	-0.0900243	-1.91938	-20.6497	-0.459375
26.5	0.0530989	-6.66746	0.974584	-0.117996	-16.6549	0.571664	2.85946	11.8909	-0.432753	3.1989	9.03527	-0.958027	1.81084	-20.0997	-1.37357	2.39659	-12.0873	-0.243211	3.6235	34.4166	-0.205152	3.56724	31.661	0.598792	-2.00933	-23.2631	0.0155243	-1.90252	-21.4573	-0.433918
27	-0.492287	-6.11309	0.791102	-0.620015	-16.8554	0.584153	2.80929	10.8525	-0.467314	3.13926	8.41113	-0.958232	1.45726	-21.6642	-1.31691	2.10155	-13.4438	-0.407561	3.52505	34.1591	-0.416438	3.47701	30.8592	0.634215	-2.03912	-24.3388	0.123663	-1.86506	-22.1551	-0.403177
27.5	-0.938222	-5.52032	0.632889	-1.02635	-16.9123	0.602605	2.71525	9.85808	-0.510195	3.03147	7.8069	-0.94597	1.12926	-23.2459	-1.26852	1.83618	-14.8473	-0.571437	3.10657	34.1689	-0.639323	3.05571	30.1908	0.60055	-2.11826	-25.3049	0.21951	-1.86236	-22.7411	-0.389604
28	-1.25385	-4.93833	0.505398	-1.3107	-16.816	0.624101	2.58349	8.91489	-0.559066	2.88236	7.22677	-0.919156	0.842596	-24.8376	-1.22734	1.61472	-16.2835	-0.731115	2.41796	34.6694	-0.812951	2.34603	29.898	0.488948	-2.25821	-26.111	0.274295	-1.91561	-23.2404	-0.409331
28.5	-1.42648	-4.41511	0.408895	-1.46515	-16.5751	0.646536	2.42168	8.02703	-0.611464	2.70038	6.67374	-0.876802	0.610165	-26.431	-1.19274	1.44785	-17.7393	-0.882449	1.64062	35.6911	-0.888574	1.52756	30.0777	0.294759	-2.43239	-26.7519	0.253108	-2.00835	-23.7033	-0.465545
29	-1.46316	-3.99098	0.339827	-1.50113	-16.216	0.668229	2.23873	7.19558	-0.664893	2.4952	6.14916	-0.819076	0.440925	-28.0179	-1.16463	1.34159	-19.204	-1.02083	1.02927	37.0047	-0.844145	0.861775	30.6483	0.0343618	-2.59089	-27.2704	0.130663	-2.09923	-24.1939	-0.546084
29.5	-1.38927	-3.69342	0.292588	-1.44737	-15.7786	0.687522	2.04421	6.41893	-0.716923	2.27715	5.65251	-0.747263	0.339129	-29.5913	-1.14324	1.29678	-20.6711	-1.14125	0.799484	38.188	-0.691654	0.578358	31.3915	-0.24236	-2.6834	-27.7467	-0.0923342	-2.14342	-24.7691	-0.625532
30	-1.2442	-3.5342	0.261193	-1.34501	-15.309	0.702573	1.84793	5.69322	-0.765267	2.05673	5.18127	-0.663604	0.304048	-31.1467	-1.12886	1.30907	-22.1379	-1.23854	1.02397	38.8028	-0.472523	0.766244	32.048	-0.458412	-2.68014	-28.2746	-0.381333	-2.11306	-25.458	-0.671627
30.5	-1.07496	-3.50889	0.240449	-1.24061	-14.8512	0.711398	1.65936	5.01292	-0.807858	1.84399	4.73108	-0.571051	0.330208	-32.6828	-1.12148	1.36958	-23.6061	-1.30762	1.59797	38.5968	-0.24024	1.3329	32.4228	-0.537815	-2.58279	-28.9325	-0.674335	-2.0084	-26.2493	-0.655189
31	-0.928594	-3.59864	0.226432	-1.17835	-14.4396	0.712075	1.48706	4.37154	-0.842894	1.64794	4.29599	-0.47296	0.408124	-34.2021	-1.12034	1.46601	-25.0799	-1.34392	2.29437	37.6283	-0.0373413	2.05529	32.4561	-0.442672	-2.42174	-29.7573	-0.901455	-1.85613	-27.0931	-0.561271
31.5	-0.844708	-3.77346	0.216328	-1.19267	-14.0925	0.702989	1.33821	3.76223	-0.868878	1.47609	3.86894	-0.372759	0.525441	-35.7099	-1.12373	1.5841	-26.565	-1.34384	2.87709	36.2432	0.120641	2.69291	32.231	-0.197812	-2.24203	-30.7307	-1.00977	-1.69666	-27.9185	-0.397523
32	-0.849405	-3.99631	0.207862	-1.30259	-13.8101	0.682967	1.21808	3.17838	-0.884631	1.33392	3.44234	-0.273628	0.66833	-37.2132	-1.12873	1.70932	-28.0659	-1.30517	3.20905	34.9114	0.24437	3.09875	31.9176	0.113344	-2.08434	-31.7823	-0.982544	-1.56657	-28.6571	-0.195325
32.5	-0.951512	-4.22724	0.198631	-1.50873	-13.5758	0.651254	1.12978	2.61416	-0.889302	1.22462	3.00872	-0.178223	0.822948	-38.7187	-1.13132	1.82839	-29.5837	-1.2275	3.29609	34.0078	0.353379	3.26749	31.6847	0.382153	-1.96896	-32.8098	-0.844194	-1.48342	-29.2643	-0.00136113
33	-1.14173	-4.42711	0.185652	-1.79346	-13.361	0.607382	1.07398	2.06485	-0.882352	1.14888	2.56143	-0.0884736	0.97675	-40.2308	-1.12664	1.93054	-31.1146	-1.11255	3.24713	33.6522	0.453506	3.2987	31.6199	0.520846	-1.88892	-33.7079	-0.649226	-1.43921	-29.7277	0.138548
33.5	-1.39472	-4.56068	0.165305	-2.12402	-13.1327	0.551042	1.04892	1.52704	-0.863532	1.10487	2.09524	-0.00547128	1.11945	-41.7495	-1.10954	2.0083	-32.6487	-0.964329	3.18123	33.692	0.524703	3.304	31.6952	0.497347	-1.81468	-34.3981	-0.460365	-1.40445	-30.0621	0.197206
34	-1.67379	-4.59901	0.133711	-2.45815	-12.8606	0.482091	1.05054	0.998675	-0.832863	1.08847	1.60688	0.0705416	1.24354	-43.2694	-1.07526	2.05768	-34.17	-0.789026	3.14249	33.8258	0.529517	3.31992	31.7905	0.341587	-1.70784	-34.85	-0.325683	-1.34107	-30.2968	0.177486
34.5	-1.93711	-4.5213	0.0874582	-2.75113	-12.5241	0.400763	1.07282	0.478978	-0.790604	1.09359	1.0954	0.14009	1.34423	-44.779	-1.02017	2.07776	-35.658	-0.594729	3.07648	33.792	0.439848	3.28216	31.7586	0.123036	-1.5387	-35.0893	-0.263853	-1.21895	-30.4624	0.111695
35	-2.14465	-4.31599	0.0244508	-2.96299	-12.1159	0.308056	1.10826	-0.0317853	-0.737234	1.11271	0.562316	0.204298	1.41907	-46.2616	-0.942425	2.06992	-37.0898	-0.390833	2.8791	33.5111	0.266052	3.07528	31.4989	-0.0845337	-1.30088	-35.192	-0.262163	-1.03002	-30.5861	0.0484406
35.5	-2.26436	-3.98129	-0.0553558	-3.06473	-11.6423	0.206144	1.14852	-0.532601	-0.673428	1.13748	0.011602	0.26467	1.46719	-47.6968	-0.842462	2.03675	-38.4425	-0.187249	2.48212	33.1061	0.0670609	2.62259	31.005	-0.230138	-1.01769	-35.2669	-0.286126	-0.794617	-30.6943	0.0325535
36	-2.27688	-3.52488	-0.149554	-3.04258	-11.1214	0.0986286	1.1851	-1.02204	-0.600052	1.15949	-0.550575	0.322824	1.48851	-49.0625	-0.723105	1.98104	-39.6963	0.00652059	1.9182	32.798	-0.0709433	1.95726	30.3636	-0.29309	-0.737895	-35.4305	-0.295245	-0.557666	-30.8183	0.0869089
36.5	-2.17783	-2.9629	-0.253357	-2.89948	-10.5777	-0.0095487	1.21008	-1.49861	-0.518159	1.17094	-1.11629	0.380231	1.48306	-50.3378	-0.589376	1.90506	-40.8364	0.182312	1.32569	32.7461	-0.0796866	1.23112	29.7102	-0.275295	-0.522126	-35.7797	-0.258352	-0.375988	-30.9947	0.203903
37	-1.97756	-2.31811	-0.360153	-2.65393	-10.0368	-0.112612	1.21677	-1.96106	-0.428987	1.16535	-1.67643	0.437973	1.45062	-51.505	-0.44792	1.81012	-41.8546	0.334089	0.892577	32.9304	0.0483822	0.657596	29.1655	-0.191996	-0.424773	-36.367	-0.16358	-0.301073	-31.2575	0.349488
37.5	-1.69867	-1.61751	-0.462442	-2.33632	-9.51969	-0.204833	1.20035	-2.4086	-0.333969	1.1381	-2.22141	0.496549	1.39065	-52.5516	-0.306187	1.69677	-42.7494	0.458454	0.77241	33.1434	0.24849	0.421302	28.7886	-0.0698681	-0.47757	-37.1845	-0.0210378	-0.36344	-31.6258	0.476784
38	-1.37178	-0.889572	-0.552927	-1.98382	-9.03846	-0.281591	1.15824	-2.84107	-0.234728	1.08686	-2.74188	0.555745	1.30259	-53.4709	-0.171492	1.56517	-43.5254	0.554769	1.01534	33.0938	0.414723	0.6001	28.5654	0.051841	-0.680148	-38.162	0.141047	-0.563729	-32.0936	0.542558
38.5	-1.03066	-0.161447	-0.625514	-1.63458	-8.59399	-0.340362	1.09037	-3.25897	-0.133069	1.01178	-3.22944	0.61458	1.18631	-54.2625	-0.0501146	1.41581	-44.1915	0.624853	1.54492	32.5583	0.458575	1.13377	28.4345	0.128943	-0.999884	-39.1803	0.284541	-0.872679	-32.6297	0.519855
39	-0.70743	0.543711	-0.676018	-1.32251	-8.17532	-0.381347	0.999211	-3.66342	-0.0309603	0.915519	-3.67726	0.671337	1.04257	-54.9316	0.0533949	1.25001	-44.759	0.672291	2.18737	31.4983	0.360751	1.84877	28.3264	0.133123	-1.37985	-40.0998	0.371643	-1.23871	-33.189	0.403264
39.5	-0.428727	1.209	-0.702441	-1.07334	-7.76106	-0.407568	0.889562	-4.05601	0.0694937	0.803012	-4.08056	0.723664	0.873346	-55.4869	0.136596	1.07037	-45.2398	0.701473	2.73752	30.0814	0.184485	2.52449	28.1953	0.0741715	-1.75141	-40.7952	0.375151	-1.59959	-33.7292	0.207266
40	-0.213175	1.8255	-0.704892	-0.90228	-7.32231	-0.424336	0.768165	-4.43854	0.166101	0.681059	-4.43697	0.768747	0.681882	-55.9397	0.199158	0.880628	-45.6445	0.716529	3.03324	28.607	0.0408226	2.97183	28.0254	0.00347031	-2.04792	-41.1873	0.286881	-1.89472	-34.2251	-0.0393975
40.5	-0.0701318	2.3932	-0.685299	-0.813403	-6.82674	-0.438191	0.643124	-4.81279	0.256634	0.557744	-4.74662	0.803534	0.472379	-56.3016	0.242516	0.68523	-45.9819	0.720381	3.00921	27.38	0.0245787	3.09342	27.814	-0.0114256	-2.21722	-41.2623	0.122198	-2.07612	-34.6732	-0.300227
41	0.000442529	2.92113	-0.647125	-0.800365	-6.2434	-0.455502	0.523223	-5.18021	0.338887	0.441739	-5.01207	0.824983	0.249431	-56.5828	0.269259	0.488554	-46.2582	0.714092	2.71075	26.6003	0.157318	2.90436	27.5465	0.0708145	-2.23207	-41.0722	-0.0814129	-2.1175	-35.0852	-0.536788
41.5	0.00734241	3.4265	-0.595234	-0.847992	-5.54759	-0.481	0.417154	-5.54162	0.410746	0.341541	-5.23808	0.830333	0.0172812	-56.7916	0.282404	0.293962	-46.478	0.696652	2.26437	26.3093	0.370711	2.50911	27.1804	0.233826	-2.09751	-40.7181	-0.272768	-2.02104	-35.4766	-0.713852
42	-0.0330728	3.93275	-0.535897	-0.934398	-4.72512	-0.516537	0.332759	-5.89701	0.470247	0.264717	-5.43115	0.817355	-0.220902	-56.9332	0.284712	0.102967	-46.6442	0.665265	1.82009	26.4009	0.541606	2.04853	26.6558	0.406582	-1.85293	-40.3223	-0.401323	-1.81992	-35.8563	-0.804362
42.5	-0.0985526	4.46697	-0.476747	-1.03338	-3.77509	-0.560331	0.276318	-6.24532	0.515639	0.217208	-5.599	0.784582	-0.463573	-57.0103	0.278196	-0.0853017	-46.7588	0.616095	1.49205	26.6734	0.56059	1.643	25.9294	0.501923	-1.56608	-39.9987	-0.433642	-1.57366	-36.2224	-0.79411
43	-0.163176	5.05668	-0.426396	-1.11704	-2.71068	-0.60686	0.25196	-6.58443	0.545445	0.202751	-5.74996	0.731488	-0.711019	-57.0238	0.263912	-0.274175	-46.8232	0.545344	1.32378	26.8935	0.395072	1.35635	25.0144	0.467316	-1.31773	-39.8296	-0.366325	-1.35471	-36.5669	-0.685006
43.5	-0.200177	5.72673	-0.393446	-1.15863	-1.55725	-0.647488	0.261238	-6.91114	0.55852	0.222476	-5.89231	0.658608	-0.965163	-56.9727	0.242069	-0.468992	-46.8384	0.450464	1.29027	26.8582	0.109191	1.19229	24.0012	0.316467	-1.17948	-39.8551	-0.229882	-1.22829	-36.8833	-0.495445
44	-0.185285	6.49667	-0.384823	-1.13545	-0.347997	-0.671773	0.302904	-7.22135	0.554104	0.274697	-6.03375	0.5676	-1.22894	-56.8562	0.212399	-0.676157	-46.8044	0.331271	1.33013	26.4499	-0.172552	1.11763	23.0371	0.123175	-1.19181	-40.0733	-0.0808316	-1.23174	-37.1738	-0.25693
44.5	-0.100223	7.37923	-0.403673	-1.03169	0.882361	-0.669257	0.372913	-7.51026	0.531886	0.354934	-6.18083	0.46122	-1.50535	-56.6731	0.17468	-0.901834	-46.7198	0.19073	1.38837	25.676	-0.336542	1.09576	22.2717	-0.0175717	-1.35067	-40.4505	0.0161685	-1.36166	-37.4497	-0.00744163
45	0.0642073	8.38015	-0.447318	-0.840543	2.10502	-0.631476	0.464648	-7.77271	0.492054	0.456157	-6.33854	0.343233	-1.79624	-56.4234	0.129242	-1.15047	-46.5816	0.0352265	1.44873	24.6775	-0.342631	1.1136	21.7916	-0.0378911	-1.60875	-40.9333	0.0100764	-1.57472	-37.7257	0.216544
45.5	0.306118	9.49962	-0.505996	-0.565344	3.30443	-0.553828	0.569362	-8.00353	0.435356	0.569247	-6.51011	0.218251	-2.10114	-56.1079	0.0773383	-1.42336	-46.3852	-0.125766	1.54185	23.6884	-0.239991	1.19118	21.5848	0.0717966	-1.89146	-41.46	-0.118911	-1.80264	-38.009	0.386944
46	0.612149	10.7354	-0.563024	-0.219265	4.48463	-0.436918	0.6768	-8.19796	0.363139	0.68363	-6.69684	0.0915013	-2.41614	-55.7284	0.0212301	-1.71751	-46.1248	-0.280639	1.72587	22.9519	-0.128244	1.37026	21.5569	0.263381	-2.12193	-41.9676	-0.352296	-1.97581	-38.2898	0.487816
46.5	0.958919	12.087	-0.596775	0.176462	5.67376	-0.287105	0.775958	-8.35199	0.277384	0.788054	-6.89817	-0.0314578	-2.73321	-55.288	-0.0360212	-2.02488	-45.7948	-0.417088	2.04705	22.625	-0.0902433	1.68533	21.5904	0.459636	-2.24569	-42.3972	-0.638935	-2.04691	-38.5393	0.515323
47	1.31613	13.5614	-0.584393	0.595462	6.92647	-0.116064	0.85592	-8.46272	0.180701	0.871435	-7.11181	-0.14506	-3.03991	-54.791	-0.0910384	-2.33233	-45.3909	-0.52384	2.49782	22.7139	-0.139301	2.12877	21.6095	0.592296	-2.24668	-42.6972	-0.9107	-2.00609	-38.7161	0.474827
47.5	1.65072	15.1789	-0.506646	1.00972	8.3242	0.0605996	0.906709	-8.52861	0.0763048	0.92372	-7.33406	-0.24408	-3.31974	-54.2435	-0.140766	-2.62207	-44.9126	-0.592363	2.99522	23.0706	-0.213048	2.62922	21.6109	0.628447	-2.14991	-42.8264	-1.10219	-1.88308	-38.7802	0.377029
48	1.9313	16.9779	-0.352901	1.39295	9.97352	0.225474	0.920083	-8.54963	-0.0320667	0.936683	-7.56014	-0.323979	-3.55307	-53.6535	-0.183106	-2.87286	-44.3643	-0.61826	3.39716	23.4517	-0.21652	3.06072	21.6415	0.573832	-2.01061	-42.7588	-1.16799	-1.73598	-38.7083	0.235011
48.5	2.13205	19.0196	-0.125003	1.7232	12.0027	0.361835	0.890214	-8.52736	-0.140268	0.904606	-7.78458	-0.381232	-3.71864	-53.0316	-0.217391	-3.06171	-43.7565	-0.602066	3.55594	23.6133	-0.0865458	3.28636	21.7433	0.456721	-1.89394	-42.4875	-1.09283	-1.63052	-38.5046	0.0630915
49	2.23541	21.3888	0.16106	1.98436	14.5563	0.456061	0.814194	-8.46494	-0.243915	0.824777	-8.00166	-0.413591	-3.79556	-52.391	-0.244562	-3.16603	-43.1066	-0.549274	3.3869	23.4015	0.16382	3.21932	21.9017	0.306258	-1.8517	-42.0281	-0.892794	-1.61642	-38.2005	-0.122734
49.5	2.23342	24.1917	0.47637	2.16657	17.7877	0.499557	0.692322	-8.36695	-0.338582	0.697769	-8.2058	-0.42029	-3.76557	-51.7476	-0.266999	-3.16605	-42.4376	-0.469541	2.91749	22.8056	0.449528	2.87047	22.0339	0.139098	-1.90333	-41.4211	-0.608594	-1.70833	-37.8457	-0.303841
50	2.12767	27.549	0.78326	2.2658	21.8498	0.489851	0.528155	-8.23917	-0.420037	0.527468	-8.39197	-0.402134	-3.61544	-51.1186	-0.288037	-3.04722	-41.7762	-0.375214	2.28726	21.9541	0.663337	2.3533	22.0236	-0.0401433	-2.02791	-40.7307	-0.29344	-1.87821	-37.4909	-0.458816
50.5	1.92822	31.5852	1.04181	2.28306	26.8819	0.430757	0.328311	-8.08835	-0.484474	0.320855	-8.55596	-0.361489	-3.33915	-50.5216	-0.311272	-2.8025	-41.1505	-0.279426	1.69113	21.0579	0.737798	1.83603	21.7812	-0.228585	-2.17105	-40.0383	0.000970816	-2.0632	-37.1728	-0.565113
51	1.65195	36.4132	1.2175	2.22366	32.9958	0.331596	0.102036	-7.9219	-0.528744	0.0875466	-8.69469	-0.302147	-2.93963	-49.9718	-0.33982	-2.43406	-40.5864	-0.19412	1.28802	20.3256	0.679037	1.45948	21.2885	-0.413451	-2.26567	-39.4297	0.237032	-2.18805	-36.9027	-0.602963
51.5	1.32053	42.1182	1.2884	2.09662	40.2599	0.205703	-0.139427	-7.74756	-0.550546	-0.160862	-8.80643	-0.229076	-2.4297	-49.4803	-0.37569	-1.95427	-40.1046	-0.128386	1.12117	19.8844	0.553445	1.26351	20.6048	-0.566334	-2.26005	-38.9775	0.399237	-2.195	-36.6669	-0.560911
52	0.958364	48.7407	1.25046	1.91426	48.6829	0.0684782	-0.383623	-7.5731	-0.548584	-0.411613	-8.8909	-0.148076	-1.83213	-49.0515	-0.419413	-1.38569	-39.7179	-0.0873918	1.09821	19.7372	0.441271	1.16832	19.836	-0.646261	-2.14234	-38.7225	0.495319	-2.06982	-36.4342	-0.441384
52.5	0.590494	56.2623	1.11972	1.69174	58.201	-0.0646925	-0.617763	-7.40604	-0.522649	-0.651682	-8.94939	-0.0653503	-1.17838	-48.6824	-0.469971	-0.759903	-39.4301	-0.0720952	1.05115	19.7705	0.390531	1.03038	19.0891	-0.610645	-1.95051	-38.6628	0.549767	-1.85254	-36.1705	-0.264
53	0.240342	64.5959	0.930698	1.44611	68.6686	-0.18034	-0.829626	-7.25342	-0.47364	-0.868702	-8.98476	0.0129495	-0.50626	-48.3621	-0.525045	-0.115115	-39.2359	-0.0797182	0.847248	19.807	0.398842	0.745626	18.4369	-0.43114	-1.76185	-38.7548	0.591421	-1.62663	-35.8533	-0.0646477
53.5	-0.0726308	73.5817	0.731321	1.19468	79.8559	-0.268405	-1.00842	-7.12161	-0.403508	-1.05183	-9.00138	0.0811969	0.143428	-48.0733	-0.581473	0.507266	-39.1222	-0.104818	0.483764	19.6803	0.428548	0.334678	17.9028	-0.109971	-1.66504	-38.9289	0.639502	-1.48964	-35.4821	0.110459
54	-0.335281	82.9894	0.575145	0.952884	91.4552	-0.323145	-1.14552	-7.01619	-0.315133	-1.19249	-9.00502	0.134719	0.730974	-47.7949	-0.635832	1.06677	-39.0703	-0.14067	0.101347	19.2991	0.439359	-0.0515215	17.4641	0.309589	-1.72558	-39.115	0.69374	-1.51635	-35.0808	0.21486
54.5	-0.542836	92.5276	0.512349	0.731664	103.094	-0.343405	-1.23507	-6.9418	-0.212147	-1.28497	-9.00265	0.170157	1.22195	-47.5052	-0.684996	1.52817	-39.0595	-0.180639	-0.0989477	18.6797	0.414859	-0.217783	17.0716	0.746218	-1.95907	-39.2681	0.733164	-1.72971	-34.6923	0.213722
55	-0.700133	101.859	0.581212	0.535251	114.359	-0.33225	-1.27436	-6.90219	-0.0987145	-1.32674	-9.00214	0.185721	1.59094	-47.1858	-0.726581	1.8654	-39.0697	-0.219259	0.0158662	17.9345	0.366498	-0.0496085	16.6781	1.10146	-2.3234	-39.383	0.724479	-2.09109	-34.3672	0.0943493
55.5	-0.82147	110.62	0.801691	0.359934	124.821	-0.296081	-1.26393	-6.90015	0.0207166	-1.31861	-9.01196	0.181322	1.8242	-46.825	-0.759202	2.06432	-39.0842	-0.252844	0.421432	17.2235	0.315319	0.406635	16.2674	1.29356	-2.73287	-39.4922	0.636636	-2.51361	-34.1494	-0.127818
56	-0.928556	118.445	1.17229	0.194598	134.07	-0.24338	-1.20753	-6.93753	0.141659	-1.26458	-9.04068	0.15857	1.92073	-46.4192	-0.782526	2.12399	-39.0911	-0.279589	0.944888	16.685	0.267633	0.96302	15.8677	1.2884	-3.08761	-39.6469	0.45533	-2.89197	-34.065	-0.410081
56.5	-1.04638	124.993	1.67072	0.0234076	141.741	-0.183291	-1.11174	-7.01531	0.259819	-1.17145	-9.0966	0.120635	1.89166	-45.9743	-0.797128	2.05605	-39.084	-0.299258	1.36349	16.3753	0.205487	1.39514	15.5344	1.10959	-3.30589	-39.8894	0.191423	-3.13655	-34.1145	-0.690978
57	-1.19732	129.976	2.25805	-0.169476	147.551	-0.124235	-0.985478	-7.13363	0.371305	-1.04832	-9.18716	0.0719856	1.75779	-45.504	-0.804209	1.88235	-39.0607	-0.312614	1.52616	16.2421	0.101477	1.56265	15.3091	0.821175	-3.3474	-40.2287	-0.119712	-3.19898	-34.2731	-0.904981
57.5	-1.39426	133.18	2.88547	-0.393876	151.314	-0.0727702	-0.839294	-7.29184	0.472783	-0.905807	-9.31851	0.0180278	1.546	-45.0272	-0.805226	1.63127	-39.0223	-0.320813	1.4228	16.1497	-0.0526045	1.47093	15.1766	0.494555	-3.2206	-40.6299	-0.426875	-3.08179	-34.4959	-0.999755
58	-1.63438	134.488	3.5021	-0.647599	152.959	-0.032895	-0.684595	-7.48854	0.561596	-0.755279	-9.495	-0.035327	1.28487	-44.5647	-0.801508	1.33321	-38.9706	-0.324924	1.16922	15.9458	-0.226984	1.24609	15.0549	0.181426	-2.97453	-41.0211	-0.675895	-2.83191	-34.729	-0.950906
58.5	-1.89486	133.897	4.0624	-0.91204	152.534	-0.00589999	-0.532825	-7.72162	0.635823	-0.608017	-9.7188	-0.0821288	1.00056	-44.135	-0.793924	1.01625	-38.9069	-0.32568	0.932838	15.5395	-0.362676	1.05398	14.8356	-0.0919072	-2.68102	-41.3139	-0.822249	-2.52329	-34.9204	-0.769295
59	-2.13237	131.516	4.53192	-1.15094	150.2	0.00919739	-0.394678	-7.98831	0.694293	-0.474425	-9.98964	-0.116853	0.713415	-43.7515	-0.782641	0.702539	-38.8308	-0.323479	0.852873	14.9487	-0.403833	1.02047	14.4565	-0.310972	-2.4143	-41.4285	-0.840359	-2.23573	-35.03	-0.497977
59.5	-2.28695	127.565	4.89033	-1.31322	146.217	0.014758	-0.279393	-8.28514	0.736564	-0.363344	-10.3046	-0.134821	0.436073	-43.42	-0.767036	0.406191	-38.7398	-0.318581	0.995122	14.2934	-0.33044	1.19222	13.959	-0.456433	-2.23355	-41.3132	-0.728374	-2.0357	-35.0339	-0.199275
60	-2.29035	122.357	5.13174	-1.34004	140.917	0.0134094	-0.19419	-8.60804	0.762852	-0.281518	-10.6583	-0.132555	0.173163	-43.1381	-0.745753	0.132793	-38.6298	-0.311396	1.34518	13.7403	-0.168104	1.53882	13.4829	-0.500413	-2.17111	-40.954	-0.508495	-1.9623	-34.9244	0.0638416
60.5	-2.07777	116.266	5.26249	-1.17511	134.678	0.00703266	-0.143886	-8.95226	0.773955	-0.233244	-11.0427	-0.108021	-0.0773795	-42.8961	-0.716916	-0.119382	-38.4966	-0.302748	1.82072	13.429	0.029516	1.97203	13.1888	-0.419917	-2.22709	-40.3745	-0.22322	-2.01979	-34.7064	0.245629
61	-1.60089	109.699	5.29728	-0.776351	127.889	-0.00386842	-0.130698	-9.31244	0.771142	-0.220233	-11.4479	-0.0607671	-0.321799	-42.6792	-0.678464	-0.35688	-38.3369	-0.294023	2.28833	13.4164	0.209976	2.36496	13.152	-0.217646	-2.3705	-39.6291	0.0722155	-2.17756	-34.3932	0.328483
61.5	-0.839823	103.052	5.25454	-0.126748	120.924	-0.020254	-0.154256	-9.68258	0.756052	-0.241668	-11.8622	0.00807282	-0.5674	-42.4706	-0.628528	-0.587878	-38.15	-0.287153	2.59017	13.6607	0.342886	2.57566	13.2974	0.065591	-2.54672	-38.7936	0.320596	-2.37759	-34.0048	0.323621
62	0.188529	96.6767	5.15218	0.758107	114.112	-0.0441087	-0.211787	-10.0561	0.730579	-0.294447	-12.2728	0.0958885	-0.8195	-42.2543	-0.565807	-0.818992	-37.9382	-0.284424	2.59278	14.0423	0.423757	2.48959	13.4278	0.357905	-2.69051	-37.9558	0.475089	-2.54864	-33.5686	0.262431
62.5	1.42757	90.8512	5.00436	1.82745	107.717	-0.0776438	-0.298463	-10.4259	0.696766	-0.373571	-12.6668	0.198814	-1.0791	-42.0189	-0.489834	-1.05276	-37.7073	-0.288157	2.25294	14.408	0.466225	2.07885	13.3346	0.581814	-2.74182	-37.2041	0.510217	-2.62406	-33.1225	0.182857
63	2.78452	85.7572	4.81975	2.99864	101.931	-0.122373	-0.407859	-10.7843	0.656705	-0.472642	-13.0311	0.312034	-1.34173	-41.7585	-0.401097	-1.28627	-37.4652	-0.300315	1.66649	14.6181	0.491745	1.44714	12.9235	0.684928	-2.66053	-36.6152	0.427744	-2.5586	-32.7169	0.116367
63.5	4.14013	81.4754	4.60142	4.16606	96.865	-0.178259	-0.532472	-11.1236	0.612441	-0.584398	-13.3537	0.430145	-1.59766	-41.4744	-0.300983	-1.51123	-37.2214	-0.322133	1.05744	14.583	0.520006	0.818917	12.2755	0.658215	-2.43562	-36.2429	0.254728	-2.33921	-32.4116	0.0797534
64	5.36318	77.9896	4.34819	5.21426	92.558	-0.243021	-0.664265	-11.4357	0.565893	-0.701262	-13.624	0.547543	-1.83336	-41.174	-0.191562	-1.71527	-36.9846	-0.353819	0.690539	14.2825	0.558216	0.455045	11.6049	0.531674	-2.08622	-36.1106	0.0338094	-1.98661	-32.2684	0.0732778
64.5	6.32763	75.2035	4.05696	6.03325	88.9837	-0.311643	-0.795174	-11.7127	0.518772	-0.815831	-13.8334	0.658811	-2.0339	-40.8693	-0.0752673	-1.88433	-36.7619	-0.39439	0.741038	13.7674	0.590535	0.525997	11.1463	0.352538	-1.65473	-36.21	-0.190675	-1.54787	-32.3372	0.0840933
65	6.92956	72.9639	3.7255	6.5333	86.0628	-0.376125	-0.91756	-11.9472	0.472525	-0.921287	-13.9752	0.759063	-2.18571	-40.575	0.0454176	-2.00534	-36.5571	-0.44166	1.19339	13.1449	0.576393	1.01192	11.0396	0.162791	-1.19521	-36.5067	-0.384913	-1.08319	-32.6407	0.0924784
65.5	7.10104	71.0867	3.35529	6.65657	83.6741	-0.425674	-1.02456	-12.1326	0.428276	-1.0117	-14.0455	0.844237	-2.27911	-40.3054	0.168197	-2.06893	-36.3706	-0.492372	1.83547	12.5503	0.46716	1.69567	11.2731	-0.00883031	-0.76167	-36.9486	-0.531071	-0.652304	-33.1619	0.0784078
66	6.81826	69.3822	2.95367	6.38335	81.666	-0.447586	-1.11035	-12.2631	0.386794	-1.08221	-14.0427	0.911302	-2.31015	-40.0721	0.29103	-2.0713	-36.1993	-0.542452	2.36257	12.1088	0.238737	2.26509	11.7016	-0.139425	-0.399983	-37.4726	-0.62463	-0.30453	-33.8392	0.0268728
66.5	6.10248	67.6766	2.53512	5.73178	79.8657	-0.429084	-1.17027	-12.3347	0.348472	-1.12911	-13.9678	0.958384	-2.28143	-39.8821	0.412005	-2.01517	-36.0374	-0.587344	2.53777	11.8954	-0.078953	2.4735	12.1146	-0.202753	-0.144208	-38.0097	-0.6669	-0.0740348	-34.5735	-0.0686339
67	5.0136	65.8281	2.12122	4.75124	78.0893	-0.359986	-1.20091	-12.3449	0.313332	-1.14984	-13.8238	0.984797	-2.20176	-39.737	0.529042	-1.90958	-35.8783	-0.62239	2.31669	11.9053	-0.399861	2.268	12.3175	-0.173259	-0.0157158	-38.4894	-0.658519	0.0211111	-35.2471	-0.204479
67.5	3.63822	63.738	1.73886	3.51148	76.1535	-0.23567	-1.20011	-12.2932	0.281045	-1.14288	-13.6157	0.990994	-2.08478	-39.6322	0.639499	-1.76854	-35.7153	-0.643221	1.86397	12.0502	-0.616233	1.81107	12.1978	-0.0442027	-0.0224657	-38.8468	-0.598421	-0.0212763	-35.7508	-0.367049
68	2.07521	61.3564	1.41643	2.09066	73.8887	-0.0595256	-1.16684	-12.181	0.250981	-1.10765	-13.3503	0.978436	-1.94687	-39.5583	0.739813	-1.60904	-35.5437	-0.646146	1.45352	12.1904	-0.652193	1.38408	11.7614	0.155993	-0.157273	-39.0351	-0.488371	-0.187371	-36.0104	-0.534774
68.5	0.422182	58.6817	1.17801	0.565138	71.1538	0.155844	-1.10116	-12.012	0.222285	-1.0444	-13.0355	0.949406	-1.80469	-39.5027	0.825303	-1.44856	-35.3621	-0.628513	1.31277	12.1952	-0.502708	1.22967	11.1318	0.368099	-0.396215	-39.0376	-0.338953	-0.447526	-36.0052	-0.681937
69	-1.23437	55.7527	1.0362	-0.996621	67.8512	0.389085	-1.00414	-11.7918	0.193963	-0.95408	-12.68	0.906786	-1.67288	-39.4511	0.890253	-1.30274	-35.1728	-0.589035	1.50059	12.0089	-0.232929	1.42272	10.508	0.530684	-0.699653	-38.8739	-0.171609	-0.758737	-35.7702	-0.783659
69.5	-2.8242	52.6363	0.985756	-2.53589	63.9377	0.612408	-0.877757	-11.5276	0.164994	-0.838287	-12.293	0.853812	-1.5621	-39.3902	0.92834	-1.1833	-34.9823	-0.528051	1.88487	11.6863	0.0592141	1.83892	10.0903	0.615214	-1.01765	-38.5938	-0.0139781	-1.07078	-35.3811	-0.820851
70	-4.29375	49.4118	1.00057	-4.00219	59.4302	0.79577	-0.724851	-11.2281	0.134442	-0.699246	-11.8841	0.793824	-1.47775	-39.3096	0.933385	-1.09672	-34.8009	-0.44768	2.22608	11.3691	0.290221	2.23256	9.9999	0.641395	-1.29917	-38.2588	0.109701	-1.3353	-34.9264	-0.78384
70.5	-5.60316	46.1579	1.03616	-5.35013	54.4043	0.912548	-0.54909	-10.9028	0.101571	-0.539812	-11.4626	0.73004	-1.41953	-39.2031	0.900347	-1.04357	-34.6418	-0.351819	2.31523	11.2091	0.41959	2.37539	10.2276	0.659485	-1.50228	-37.9192	0.187972	-1.5151	-34.476	-0.673848
71	-6.72141	42.9462	1.03796	-6.53644	48.9864	0.945753	-0.354938	-10.5617	0.0659438	-0.363516	-11.0376	0.665354	-1.38165	-39.0701	0.826392	-1.01868	-34.5195	-0.245933	2.08835	11.2748	0.450355	2.17897	10.6343	0.711382	-1.6017	-37.5972	0.226079	-1.59041	-34.059	-0.502401
71.5	-7.62155	39.8399	0.953402	-7.5181	43.3406	0.893284	-0.147623	-10.2146	0.027501	-0.174602	-10.6176	0.602182	-1.35378	-38.9154	0.711853	-1.01192	-34.4478	-0.136618	1.65787	11.4962	0.412835	1.737	11.003	0.799409	-1.59152	-37.285	0.242295	-1.56029	-33.66	-0.289376
72	-8.27773	36.8962	0.744467	-8.25283	37.6531	0.770772	0.0669233	-9.87084	-0.013388	0.0219457	-10.2108	0.542348	-1.32238	-38.7486	0.560877	-1.0095	-34.4387	-0.0309477	1.24833	11.684	0.348023	1.27004	11.1181	0.8861	-1.48325	-36.9594	0.258722	-1.43965	-33.2348	-0.0604284
72.5	-8.66531	34.1662	0.397716	-8.70193	32.1123	0.611109	0.282162	-9.53863	-0.0559137	0.220433	-9.82462	0.487027	-1.2725	-38.5835	0.381621	-0.995706	-34.4999	0.0643241	1.07474	11.619	0.297058	1.00657	10.8412	0.923533	-1.30124	-36.6063	0.291427	-1.25415	-32.7412	0.155899
73	-8.76406	31.6911	-0.0705923	-8.83555	26.8885	0.460507	0.491098	-9.22484	-0.0988524	0.414541	-9.46568	0.436734	-1.18965	-38.4357	0.185893	-0.954774	-34.6341	0.143595	1.22881	11.1643	0.29228	1.06457	10.1575	0.887384	-1.07784	-36.2378	0.34465	-1.0355	-32.1691	0.331533
73.5	-8.5636	29.4936	-0.615368	-8.63885	22.1143	0.371578	0.686489	-8.93474	-0.140631	0.597489	-9.13992	0.391361	-1.06175	-38.3214	-0.0117372	-0.872919	-34.8378	0.203134	1.63089	10.3425	0.345459	1.39386	9.18413	0.788766	-0.849469	-35.8943	0.41117	-0.818004	-31.5576	0.442802
74	-8.06921	27.5662	-1.16959	-8.1177	17.8674	0.394411	0.861109	-8.67188	-0.179429	0.762275	-8.85241	0.35026	-0.880959	-38.2552	-0.195313	-0.740239	-35.1016	0.24155	2.07036	9.33506	0.437774	1.80575	8.13765	0.657796	-0.652948	-35.6243	0.477457	-0.63575	-30.9884	0.474637
74.5	-7.3057	25.8588	-1.65614	-7.30169	14.159	0.567	1.00805	-8.43816	-0.213299	0.901983	-8.60727	0.312351	-0.645094	-38.2476	-0.349162	-0.552343	-35.4101	0.259901	2.31169	8.40185	0.522056	2.07193	7.26681	0.517159	-0.520937	-35.4528	0.530037	-0.518878	-30.5559	0.424199
75	-6.31785	24.269	-2.00259	-6.24329	10.9283	0.906655	1.12107	-8.23393	-0.240319	1.01013	-8.40757	0.276259	-0.358627	-38.3042	-0.459687	-0.311489	-35.7437	0.261411	2.21083	7.76345	0.542328	2.03955	6.76694	0.370013	-0.47563	-35.3541	0.559575	-0.487937	-30.3282	0.302906
75.5	-5.16656	22.6393	-2.15607	-5.01261	8.04465	1.40408	1.19488	-8.05827	-0.258733	1.08104	-8.25531	0.240464	-0.0329168	-38.4237	-0.517018	-0.0270364	-36.0799	0.250818	1.78141	7.50522	0.462819	1.70202	6.70296	0.210639	-0.521814	-35.2462	0.56123	-0.547257	-30.3135	0.135969
76	-3.92139	20.7613	-2.09518	-3.68864	5.31681	2.02155	1.22547	-7.90928	-0.267097	1.11018	-8.15126	0.203449	0.314359	-38.5972	-0.516316	0.284925	-36.3951	0.233478	1.17833	7.55226	0.289739	1.19034	6.97514	0.0449315	-0.641991	-35.0121	0.532388	-0.68	-30.4492	-0.0411163
76.5	-2.65113	18.3905	-1.83623	-2.34883	2.5087	2.69617	1.21033	-7.78441	-0.264405	1.09447	-8.09492	0.163845	0.660611	-38.8083	-0.45851	0.60282	-36.6671	0.214378	0.611763	7.72372	0.0719143	0.694396	7.35241	-0.0993855	-0.796829	-34.5408	0.470327	-0.848174	-30.6186	-0.189074
77	-1.41446	15.267	-1.43194	-1.05904	-0.64002	3.34811	1.14858	-7.68082	-0.250178	1.03248	-8.08455	0.12055	0.980465	-39.0335	-0.350338	0.901602	-36.8765	0.197263	0.242461	7.83162	-0.121215	0.362656	7.56998	-0.182163	-0.932832	-33.7701	0.372025	-0.999657	-30.6891	-0.273382
77.5	-0.252873	11.1427	-0.962414	0.134003	-4.38968	3.89274	1.04104	-7.59566	-0.22453	0.924539	-8.11709	0.0728245	1.24838	-39.2435	-0.203638	1.15535	-37.0086	0.184023	0.116174	7.76663	-0.232466	0.237672	7.4519	-0.172819	-0.996267	-32.71	0.236626	-1.08143	-30.5556	-0.272702
78	0.812688	5.80783	-0.520144	1.20642	-8.9746	4.25459	0.89015	-7.52631	-0.188189	0.77274	-8.18831	0.0203437	1.44145	-39.4055	-0.0339554	1.34009	-37.0539	0.174469	0.168368	7.52461	-0.243001	0.259694	6.99539	-0.0700213	-0.949168	-31.438	0.0692257	-1.05503	-30.1716	-0.184421
78.5	1.78096	-0.884354	-0.192395	2.15643	-14.5775	4.38002	0.69984	-7.47054	-0.142474	0.580804	-8.29288	-0.0367796	1.54194	-39.4855	0.141373	1.43653	-37.0095	0.16654	0.287892	7.16712	-0.178027	0.328348	6.36381	0.0917628	-0.781552	-30.0695	-0.116332	-0.908608	-29.5576	-0.0250753
79	2.66555	-8.99927	-0.0451642	2.99959	-21.3069	4.24613	0.475278	-7.42651	-0.0892371	0.353867	-8.42456	-0.0980186	1.53939	-39.4512	0.305395	1.43229	-36.8776	0.156876	0.396167	6.75121	-0.0898901	0.379351	5.78325	0.250861	-0.514981	-28.719	-0.297598	-0.660651	-28.7847	0.174674
79.5	3.48769	-18.5111	-0.1123	3.76152	-29.1801	3.86414	0.222596	-7.39279	-0.030773	0.0981872	-8.57636	-0.162489	1.43176	-39.2751	0.44366	1.32336	-36.6658	0.141658	0.493973	6.2805	-0.0291101	0.428121	5.39885	0.337899	-0.196043	-27.4684	-0.447174	-0.354164	-27.942	0.378501
80	4.26823	-29.3034	-0.391892	4.46966	-38.1155	3.27723	-0.0514141	-7.36813	0.0303045	-0.179184	-8.74079	-0.229036	1.22573	-38.9361	0.545955	1.11463	-36.3847	0.117539	0.650415	5.70902	-0.0210363	0.554977	5.18107	0.299824	0.117521	-26.3564	-0.538898	-0.0437012	-27.1034	0.552935
80.5	5.02042	-41.1794	-0.850185	5.14582	-47.9363	2.55338	-0.3396	-7.35134	0.0912023	-0.470745	-8.91012	-0.296342	0.935916	-38.4221	0.607401	0.819305	-36.0474	0.0824906	0.943242	4.989	-0.0618276	0.842107	4.94695	0.121259	0.372782	-25.3862	-0.554485	0.219654	-26.3054	0.673043
81	5.74487	-53.8812	-1.43145	5.80027	-58.3875	1.77439	-0.634708	-7.34102	0.149099	-0.768852	-9.07655	-0.363037	0.583229	-37.7305	0.628736	0.45752	-35.6667	0.0364085	1.387	4.12566	-0.133303	1.3003	4.48771	-0.164538	0.534636	-24.546	-0.488446	0.400626	-25.5444	0.724302
81.5	6.42742	-67.1127	-2.07072	6.4285	-69.1633	1.02218	-0.929585	-7.33532	0.201299	-1.06598	-9.23251	-0.427814	0.192603	-36.8682	0.615779	0.0541091	-35.2544	-0.0186287	1.89184	3.20439	-0.221755	1.82933	3.72121	-0.481349	0.592849	-23.8278	-0.349749	0.486618	-24.791	0.701756
82	7.04045	-80.5614	-2.70573	7.01067	-79.9429	0.364445	-1.21733	-7.33178	0.245375	-1.35493	-9.37082	-0.489523	-0.209648	-35.8508	0.578174	-0.364006	-34.8197	-0.0784805	2.27911	2.37866	-0.323573	2.23785	2.76949	-0.733295	0.562305	-23.2364	-0.159753	0.488391	-24.0149	0.608565
82.5	7.54738	-93.9176	-3.28544	7.51429	-90.4287	-0.157176	-1.49136	-7.32725	0.279305	-1.62895	-9.48491	-0.547238	-0.598457	-34.7006	0.52766	-0.770543	-34.3683	-0.13742	2.3509	1.82748	-0.433693	2.31842	1.91167	-0.838571	0.476939	-22.7854	0.0529738	0.434881	-23.2068	0.45548
83	7.90987	-106.891	-3.77454	7.90005	-100.383	-0.532875	-1.74548	-7.31783	0.30157	-1.88178	-9.56901	-0.600303	-0.952303	-33.4451	0.476156	-1.14234	-33.9024	-0.188877	1.98353	1.69751	-0.530202	1.94512	1.44433	-0.759595	0.378629	-22.4839	0.259388	0.363198	-22.3901	0.261386
83.5	8.09646	-119.229	-4.155	8.13054	-109.658	-0.782348	-1.97384	-7.29906	0.311246	-2.10771	-9.61823	-0.648329	-1.2549	-32.1141	0.433993	-1.46128	-33.4207	-0.226328	1.20241	2.04547	-0.573602	1.14916	1.53445	-0.515168	0.303624	-22.3216	0.436114	0.30601	-21.6173	0.0537083
84	8.09102	-130.728	-4.42595	8.18022	-118.203	-0.944975	-2.17102	-7.26612	0.308041	-2.30158	-9.62879	-0.691169	-1.49612	-30.7376	0.408539	-1.7155	-32.9191	-0.244197	0.200378	2.79935	-0.526892	0.1342	2.14417	-0.168665	0.270634	-22.2603	0.568957	0.28021	-20.9539	-0.132995
84.5	7.89829	-141.243	-4.60187	8.04339	-126.066	-1.06602	-2.33198	-7.21419	0.292317	-2.45878	-9.59806	-0.728864	-1.67206	-29.3439	0.403428	-1.89973	-32.3916	-0.238639	-0.716218	3.76008	-0.38351	-0.783023	3.05548	0.200522	0.27516	-22.2357	0.652766	0.281347	-20.4554	-0.261506
85	7.5447	-150.688	-4.7085	7.73726	-133.366	-1.18361	-2.45223	-7.13886	0.265066	-2.57526	-9.52469	-0.761561	-1.78442	-27.9582	0.418434	-2.01477	-31.8314	-0.208107	-1.2386	4.65564	-0.181199	-1.28889	3.96854	0.525611	0.292824	-22.1691	0.688325	0.286644	-20.1479	-0.299548
85.5	7.0733	-159.022	-4.77637	7.29835	-140.252	-1.32031	-2.52786	-7.03661	0.227859	-2.64766	-9.40867	-0.78943	-1.83921	-26.6017	0.449955	-2.0664	-31.2315	-0.153628	-1.17988	5.23533	0.0113825	-1.19985	4.61936	0.765802	0.290661	-21.9852	0.678499	0.265738	-20.0167	-0.229021
86	6.53433	-166.232	-4.83287	6.77348	-146.865	-1.48091	-2.55583	-6.90518	0.182764	-2.67339	-9.25134	-0.81258	-1.84527	-25.2913	0.491953	-2.06377	-30.586	-0.0787639	-0.557501	5.36568	0.129124	-0.544028	4.86585	0.901032	0.24159	-21.6291	0.626256	0.19455	-20.0079	-0.0539641
86.5	5.97427	-172.311	-4.89493	6.20822	-153.286	-1.6553	-2.53409	-6.74394	0.132239	-2.65078	-9.05539	-0.830985	-1.81269	-24.0401	0.537121	-2.01775	-29.8909	0.0107279	0.407083	5.08142	0.144807	0.442945	4.71454	0.918645	0.135825	-21.0765	0.536015	0.0661787	-20.0401	0.1963
87	5.42675	-177.238	-4.96446	5.63704	-159.507	-1.82395	-2.4619	-6.55416	0.079005	-2.57931	-8.82475	-0.844435	-1.75145	-22.8576	0.578065	-1.93939	-29.1442	0.10748	1.37531	4.56342	0.0823382	1.41016	4.28822	0.807537	-0.0154884	-20.3348	0.417441	-0.105825	-20.0225	0.471512
87.5	4.90846	-180.96	-5.02785	5.0782	-165.406	-1.96377	-2.33997	-6.33904	0.0259038	-2.45972	-8.56447	-0.852514	-1.67052	-21.751	0.608291	-1.83879	-28.3468	0.203276	2.0265	4.05045	0.00216981	2.03117	3.75747	0.56722	-0.185532	-19.4342	0.288754	-0.292919	-19.873	0.712566
88	4.42086	-183.386	-5.05957	4.53499	-170.753	-2.05288	-2.17068	-6.10367	-0.024246	-2.29421	-8.28043	-0.854607	-1.57736	-20.725	0.622857	-1.7245	-27.5025	0.289889	2.17833	3.72553	-0.0306622	2.12669	3.26988	0.224683	-0.343229	-18.4141	0.176191	-0.46307	-19.5317	0.868393
88.5	3.95697	-184.39	-5.02869	4.00243	-175.228	-2.07404	-1.95816	-5.85475	-0.0687963	-2.08649	-7.97913	-0.849942	-1.47793	-19.7829	0.618658	-1.60339	-26.6184	0.35991	1.83983	3.63244	0.0224295	1.7165	2.90576	-0.156451	-0.465707	-17.312	0.108013	-0.59321	-18.9688	0.912117
89	3.51011	-183.824	-4.90666	3.47656	-178.462	-2.01707	-1.70823	-5.60018	-0.105408	-1.84178	-7.66731	-0.837657	-1.37694	-18.9263	0.594375	-1.48094	-25.7048	0.407492	1.18152	3.66652	0.157343	0.985616	2.6723	-0.485535	-0.546453	-16.1597	0.104597	-0.677298	-18.1865	0.850391
89.5	3.08118	-181.535	-4.67424	2.96218	-180.081	-1.88015	-1.4283	-5.34858	-0.132175	-1.56668	-7.35157	-0.816893	-1.27832	-18.1545	0.550182	-1.36181	-24.775	0.428921	0.447853	3.64733	0.329473	0.191552	2.52836	-0.671316	-0.595767	-14.9878	0.169005	-0.726526	-17.2166	0.721687
90	2.68117	-177.391	-4.3262	2.47573	-179.753	-1.67005	-1.12705	-5.10861	-0.147724	-1.26901	-7.03802	-0.786895	-1.18565	-17.4644	0.487345	-1.25034	-23.8449	0.422984	-0.14227	3.43641	0.470465	-0.438931	2.42163	-0.652489	-0.633402	-13.8338	0.283096	-0.761537	-16.1149	0.583266
90.5	2.32852	-171.305	-3.87292	2.04225	-177.223	-1.40122	-0.814073	-4.88844	-0.151291	-0.957427	-6.73196	-0.74712	-1.10243	-16.8497	0.407841	-1.15096	-22.9318	0.391093	-0.466105	3.03357	0.513567	-0.781497	2.32147	-0.418374	-0.676742	-12.746	0.412108	-0.800054	-14.9501	0.49093
91	2.04302	-163.258	-3.33884	1.6884	-172.339	-1.094	-0.499384	-4.69512	-0.14276	-0.641076	-6.43758	-0.697341	-1.03216	-16.3005	0.314084	-1.06831	-22.0535	0.337142	-0.518219	2.59158	0.420991	-0.83379	2.23743	-0.0126452	-0.729917	-11.7773	0.516511	-0.845544	-13.7898	0.478873
91.5	1.83928	-153.309	-2.75861	1.43472	-165.062	-0.772764	-0.19291	-4.53414	-0.122671	-0.329118	-6.15779	-0.637727	-0.978231	-15.8038	0.208794	-1.00702	-21.2266	0.267123	-0.383815	2.3332	0.204375	-0.685825	2.21849	0.478701	-0.778938	-10.9693	0.56612	-0.882289	-12.6855	0.547278
92	1.72218	-141.602	-2.17188	1.28995	-155.471	-0.46444	0.0960432	-4.40905	-0.0921835	-0.030285	-5.89416	-0.568904	-0.943572	-15.3438	0.0949989	-0.971241	-20.465	0.188509	-0.18235	2.41474	-0.0726238	-0.460944	2.33029	0.949546	-0.795286	-10.3352	0.55022	-0.87951	-11.6621	0.662494
92.5	1.68533	-128.366	-1.61801	1.24865	-143.762	-0.197249	0.359282	-4.32125	-0.0530079	0.247561	-5.64692	-0.491979	-0.93034	-14.9034	-0.0238883	-0.964066	-19.7782	0.109473	-0.00808688	2.81808	-0.316192	-0.254867	2.61354	1.29993	-0.746646	-9.85142	0.479489	-0.803157	-10.7169	0.769702
93	1.71214	-113.906	-1.13128	1.29224	-130.236	0.000761448	0.590127	-4.27004	-0.00730028	0.497794	-5.41518	-0.408525	-0.939629	-14.4661	-0.144	-0.987017	-19.171	0.0380205	0.106749	3.3416	-0.442754	-0.0986797	3.04105	1.46066	-0.610341	-9.46341	0.379594	-0.630547	-9.82854	0.81308
93.5	1.77871	-98.5968	-0.737126	1.39231	-115.288	0.104009	0.783714	-4.25274	0.0424722	0.715304	-5.19712	-0.320526	-0.971348	-14.0173	-0.261017	-1.03971	-18.6421	-0.0188868	0.191851	3.701	-0.41814	0.0399771	3.50235	1.40993	-0.383718	-9.10382	0.280199	-0.361576	-8.9722	0.75578
94	1.85736	-82.8659	-0.449755	1.51523	-99.3918	0.0926582	0.937151	-4.26498	0.093685	0.896671	-4.99039	-0.230288	-1.02429	-13.5468	-0.370291	-1.11982	-18.1854	-0.0560867	0.305703	3.68186	-0.272389	0.221492	3.83891	1.17655	-0.0870069	-8.71391	0.204503	-0.021606	-8.13405	0.592527
94.5	1.91992	-67.1784	-0.270978	1.62663	-83.0703	-0.043536	1.04954	-4.30117	0.143722	1.04022	-4.79238	-0.140308	-1.09641	-13.0493	-0.467097	-1.22341	-17.7903	-0.0707718	0.490442	3.25276	-0.0797352	0.486001	3.92235	0.82833	0.242641	-8.25804	0.163251	0.345394	-7.31778	0.350822
95	1.9402	-52.0133	-0.190513	1.69512	-66.8687	-0.301766	1.12187	-4.35495	0.19014	1.14597	-4.60065	-0.053127	-1.18515	-12.5259	-0.546992	-1.34543	-17.4437	-0.0627552	0.741461	2.5747	0.0848668	0.820234	3.73152	0.450899	0.563199	-7.72578	0.15424	0.690513	-6.54104	0.0810287
95.5	1.89561	-37.835	-0.187661	1.69491	-51.3176	-0.664266	1.1568	-4.41977	0.23082	1.21547	-4.41322	0.0288339	-1.28782	-11.9829	-0.606216	-1.4804	-17.1315	-0.0344035	1.0084	1.90948	0.186125	1.15812	3.37393	0.1258	0.84036	-7.12361	0.165815	0.974422	-5.82518	-0.160604
96	1.76812	-25.0601	-0.234236	1.60711	-36.894	-1.09894	1.15833	-4.48935	0.264095	1.25159	-4.22879	0.103433	-1.40186	-11.4317	-0.642065	-1.62301	-16.8404	0.00976568	1.22362	1.4891	0.241467	1.41275	3.02768	-0.0847761	1.05519	-6.46345	0.18169	1.17666	-5.18442	-0.329843
96.5	1.54479	-14.0222	-0.298455	1.4202	-23.9826	-1.5629	1.13148	-4.55814	0.288844	1.25825	-4.0469	0.168954	-1.52495	-10.8864	-0.653184	-1.76855	-16.5593	0.0637704	1.33707	1.4209	0.300247	1.51821	2.83495	-0.14566	1.20433	-5.7559	0.184982	1.29664	-4.6194	-0.407182
97	1.21827	-4.93834	-0.349277	1.13001	-12.8426	-2.00852	1.08188	-4.62165	0.304547	1.2401	-3.86797	0.224215	-1.65496	-10.3621	-0.639721	-1.91313	-16.2803	0.121041	1.33495	1.66832	0.403271	1.4557	2.81436	-0.0520334	1.29442	-5.01127	0.160681	1.34775	-4.11665	-0.40143
97.5	0.787387	2.11652	-0.360537	0.739344	-3.58347	-2.39093	1.01546	-4.67665	0.311289	1.20224	-3.69321	0.268644	-1.78975	-9.87282	-0.603327	-2.05371	-15.9994	0.175353	1.23426	2.09602	0.547935	1.25195	2.84898	0.16963	1.33522	-4.24541	0.0970405	1.3488	-3.65206	-0.343695
98	0.257812	7.22136	-0.31425	0.257676	3.84263	-2.67534	0.938028	-4.72125	0.309726	1.14995	-3.52447	0.302294	-1.92693	-9.43004	-0.547011	-2.18784	-15.7157	0.221675	1.06314	2.53972	0.680466	0.95719	2.75498	0.465826	1.33544	-3.48349	-0.0132212	1.31747	-3.19633	-0.274774
98.5	-0.357527	10.6029	-0.202524	-0.299351	9.63056	-2.84262	0.855079	-4.75482	0.300998	1.08837	-3.36401	0.325809	-2.06373	-9.04129	-0.474865	-2.31355	-15.4315	0.256782	0.844054	2.86542	0.721001	0.61977	2.38232	0.770079	1.30273	-2.75575	-0.171432	1.26765	-2.72103	-0.231033
99	-1.03852	12.6088	-0.027871	-0.910642	14.0909	-2.8919	0.771499	-4.77784	0.28662	1.02232	-3.21423	0.340338	-2.19693	-8.70993	-0.391708	-2.42904	-15.1514	0.279544	0.58884	3.00432	0.608166	0.270639	1.68398	1.02644	1.24593	-2.08544	-0.37158	1.21001	-2.20545	-0.233648
99.5	-1.75879	13.6614	0.198071	-1.55085	17.6008	-2.83959	0.691413	-4.79164	0.26833	0.95609	-3.07745	0.347405	-2.32301	-8.43528	-0.302698	-2.53272	-14.8815	0.290832	0.303536	2.96448	0.338205	-0.0795362	0.72259	1.2131	1.17708	-1.47566	-0.600032	1.15343	-1.64292	-0.284083
100	-2.48758	14.1977	0.45705	-2.19215	20.5425	-2.71512	0.618062	-4.79808	0.247939	0.893256	-2.95564	0.348749	-2.43841	-8.21341	-0.212925	-2.62318	-14.6282	0.293074	-0.00442697	2.82084	-0.0239678	-0.434035	-0.36899	1.35184	1.11107	-0.90496	-0.837289	1.10569	-1.04435	-0.366025

## Sheet: SlipVelocity_CR
Cruciate-retaining : Mean Slip Velocity (mm/s) in the Tibal Reference Frame
	Level Walking						Step-down						Step-up						Stand-to-sit						Sit-to-stand
	Medial Compartment			Lateral Compartment			Medial Compartment			Lateral Compartment			Medial Compartment			Lateral Compartment			Medial Compartment			Lateral Compartment			Medial Compartment			Lateral Compartment
% Activity	X	Y	Z	X	Y	Z	X	Y	Z	X	Y	Z	X	Y	Z	X	Y	Z	X	Y	Z	X	Y	Z	X	Y	Z	X	Y	Z
0	-0.976082	18.8448	1.48981	-1.10179	20.5676	-0.237533	4.7242	26.8946	-7.51984	4.70055	15.3253	-6.45223	-0.88811	-8.80473	-0.0421694	-0.321119	-3.32731	-0.0855148	-0.412095	0.675286	-0.0924876	-0.303255	0.706235	-0.393271	-2.30315	-11.548	-0.854827	-1.8169	-9.169	-0.936253
0.5	-1.11503	15.9982	1.59206	-1.19411	19.1421	-0.19152	4.05905	27.3607	-7.33941	4.04603	16.6314	-6.83631	-0.671591	-8.48189	-0.585733	-0.078717	-3.09944	0.00348966	-0.122118	1.26248	-0.111725	-0.0434352	1.27773	-0.452302	-1.6278	-13.3498	-1.13956	-1.10054	-10.7028	-0.881282
1	-1.20657	13.3203	1.66826	-1.24194	17.8774	-0.131195	3.43931	28.107	-7.15301	3.42681	17.9367	-7.12305	-0.436554	-8.18256	-1.10361	0.182849	-2.89944	0.0879698	0.142647	1.59111	-0.166613	0.227252	1.80529	-0.384615	-0.896254	-14.9684	-1.41493	-0.323231	-12.0548	-0.863109
1.5	-1.20296	11.0151	1.69425	-1.20044	16.9262	-0.0497996	2.89626	29.1803	-6.93156	2.87045	19.1856	-7.23798	-0.178465	-7.91532	-1.57295	0.467579	-2.74022	0.156197	0.355835	1.89211	-0.138498	0.442736	2.1541	-0.234347	-0.116462	-16.2372	-1.67087	0.512494	-13.0557	-0.895496
2	-1.06578	9.26972	1.6516	-1.0336	16.4199	0.0530516	2.42083	30.3285	-6.63367	2.37373	20.3007	-7.15272	0.104339	-7.68263	-1.9745	0.77663	-2.62544	0.195726	0.454176	2.62257	0.113699	0.498928	2.49776	-0.0685079	0.636062	-17.039	-1.90022	1.33833	-13.5693	-0.959258
2.5	-0.770373	8.23761	1.52965	-0.718368	16.4532	0.170283	1.98507	31.1772	-6.24492	1.92111	21.2436	-6.90134	0.409895	-7.48006	-2.29394	1.10761	-2.54788	0.194331	0.508932	3.54107	0.443603	0.511815	3.07848	0.101327	1.24445	-17.3266	-2.09559	2.04355	-13.5188	-1.01401
3	-0.309121	8.01971	1.32652	-0.247764	17.0691	0.288101	1.5698	31.4936	-5.80393	1.50492	22.0566	-6.56682	0.732163	-7.29675	-2.52273	1.45417	-2.49007	0.141283	0.685962	4.13089	0.675059	0.677249	3.71479	0.255686	1.60349	-17.1336	-2.2456	2.5235	-12.9138	-1.02326
3.5	0.306699	8.64788	1.04913	0.367447	18.2458	0.388347	1.17634	31.3376	-5.38567	1.12972	22.8379	-6.23862	1.06104	-7.11726	-2.65826	1.80603	-2.42681	0.0287961	0.837311	4.81742	0.898389	0.787834	4.33786	0.375303	1.66654	-16.5675	-2.33379	2.72285	-11.8629	-0.976935
4	1.04679	10.0737	0.71249	1.09854	19.8919	0.451872	0.820219	30.9989	-5.05398	0.803614	23.6673	-5.96927	1.38296	-6.92416	-2.70347	2.14953	-2.32935	-0.146599	0.705381	6.0874	1.01664	0.571999	5.19802	0.384293	1.45861	-15.7825	-2.34181	2.6482	-10.5616	-0.89683
4.5	1.86362	12.1663	0.338185	1.90039	21.8506	0.462202	0.52091	30.7874	-4.82208	0.532644	24.5475	-5.7588	1.68204	-6.70119	-2.66607	2.46885	-2.17017	-0.383011	0.461853	7.23837	0.78638	0.279291	6.00114	0.222551	1.05091	-14.9391	-2.25581	2.3464	-9.24899	-0.82181
5	2.69632	14.7212	-0.0475632	2.71508	23.9148	0.408785	0.298479	30.8441	-4.64999	0.326023	25.4083	-5.57112	1.94185	-6.43612	-2.55751	2.74767	-1.92756	-0.672682	0.306389	7.67627	0.417889	0.142408	6.23033	0.0694042	0.516198	-14.1667	-2.07277	1.86714	-8.14784	-0.782937
5.5	3.47653	17.4793	-0.416305	3.47731	25.8512	0.289196	0.174456	31.0978	-4.47605	0.203045	26.1617	-5.36325	2.14745	-6.12287	-2.39189	2.97124	-1.5893	-1.00216	0.0246416	8.05861	0.143435	-0.0939986	6.26725	0.0455286	-0.105808	-13.5436	-1.8038	1.23644	-7.40802	-0.784744
6	4.13585	20.1556	-0.740064	4.12153	27.4292	0.109915	0.167048	31.3659	-4.25693	0.187539	26.7567	-5.10776	2.28747	-5.76257	-2.18482	3.1284	-1.15461	-1.35316	-0.452456	8.96233	-0.200022	-0.524834	6.72691	-0.0557978	-0.813303	-13.0996	-1.47313	0.457565	-7.07541	-0.804001
6.5	4.61391	22.4702	-0.994176	4.58963	28.4496	-0.114456	0.278423	31.4969	-3.9895	0.289159	27.1922	-4.80268	2.35603	-5.36321	-1.95249	3.21345	-0.63441	-1.70406	-0.766657	10.0471	-0.448505	-0.788828	7.49246	-0.229974	-1.61872	-12.8323	-1.11344	-0.464495	-7.09555	-0.805598
7	4.86596	24.1814	-1.16	4.83837	28.7689	-0.363361	0.483993	31.4482	-3.70537	0.48684	27.4867	-4.47232	2.35397	-4.93809	-1.71068	3.22726	-0.0497824	-2.03182	-0.676585	11.0391	-0.21672	-0.650224	8.38242	-0.229078	-2.51521	-12.7231	-0.75959	-1.49454	-7.347	-0.764918
7.5	4.8689	25.111	-1.22718	4.84517	28.3147	-0.613382	0.736025	31.2685	-3.44725	0.730917	27.6438	-4.16008	2.28932	-4.50328	-1.47401	3.17766	0.570935	-2.31416	-0.298451	11.9785	0.15704	-0.228279	9.48409	-0.206032	-3.45566	-12.743	-0.442734	-2.55542	-7.68947	-0.68356
8	4.62461	25.1627	-1.19504	4.61148	27.0906	-0.841584	0.983324	31.0343	-3.24556	0.96556	27.6469	-3.91116	2.17669	-4.07456	-1.25521	3.0787	1.19581	-2.53161	0.194404	12.7822	0.179847	0.311451	10.6601	-0.342202	-4.35626	-12.8512	-0.186135	-3.54159	-8.00906	-0.590506
8.5	4.16012	24.3269	-1.07286	4.16301	25.1704	-1.02845	1.1952	30.8014	-3.10795	1.1564	27.4865	-3.74974	2.03584	-3.66457	-1.06455	2.94911	1.79316	-2.66935	0.708408	13.6554	0.138872	0.846977	11.7769	-0.357122	-5.12087	-12.996	-0.00286939	-4.35045	-8.2472	-0.529288
9	3.52456	22.6754	-0.878873	3.54682	22.6843	-1.1599	1.37327	30.5963	-3.02304	1.30401	27.1881	-3.66473	1.88933	-3.28044	-0.909354	2.80991	2.33503	-2.71841	1.10688	14.897	0.314576	1.19657	12.87	-0.178485	-5.6716	-13.1257	0.104791	-4.9137	-8.4068	-0.538393
9.5	2.78311	20.3441	-0.638015	2.82573	19.7989	-1.22813	1.54255	30.4257	-2.97102	1.43464	26.8116	-3.6165	1.75973	-2.92256	-0.79376	2.68169	2.79977	-2.67622	1.26946	16.1807	0.341384	1.26823	13.8989	-0.0924835	-5.96968	-13.2077	0.144825	-5.21289	-8.53735	-0.634201
10	2.00899	17.5109	-0.378789	2.0706	16.6955	-1.23143	1.72796	30.276	-2.93433	1.57632	26.4228	-3.56162	1.66676	-2.58458	-0.718725	2.58185	3.17369	-2.54646	1.21244	17.2868	0.0624737	1.13185	15.0015	-0.105897	-6.01911	-13.2457	0.133895	-5.27344	-8.70791	-0.803418
10.5	1.27443	14.3697	-0.129675	1.35165	13.5482	-1.17336	1.93216	30.1052	-2.90555	1.73739	26.0668	-3.47784	1.62474	-2.25451	-0.682274	2.5224	3.45157	-2.33823	1.00439	18.4821	-0.160138	0.847336	16.3235	-0.113132	-5.85505	-13.2828	0.0946203	-5.14353	-8.97964	-1.00717
11	0.64181	11.1075	0.0842958	0.729888	10.5062	-1.06159	2.12966	29.8534	-2.89082	1.90075	25.7667	-3.37218	1.64079	-1.91682	-0.680052	2.50844	3.63624	-2.06466	0.808999	19.522	-0.219571	0.592969	17.5462	-0.175255	-5.52592	-13.3876	0.0515501	-4.87102	-9.38779	-1.19398
11.5	0.156409	7.88777	0.244262	0.249826	7.68158	-0.906813	2.27982	29.4867	-2.90507	2.034	25.541	-3.26931	1.71417	-1.55511	-0.706085	2.53786	3.73746	-1.74136	0.853251	20.041	-0.33722	0.648782	18.4211	-0.182443	-5.07833	-13.6293	0.0262533	-4.48939	-9.9362	-1.31588
12	-0.158385	4.8411	0.339124	-0.0654041	5.14224	-0.72176	2.34838	29.0475	-2.95764	2.10524	25.4126	-3.19142	1.83664	-1.15475	-0.753669	2.60204	3.77025	-1.38478	1.08828	20.5529	-0.488932	0.927307	19.1302	0.0184188	-4.54979	-14.0551	0.03271	-4.01708	-10.6017	-1.342
12.5	-0.302472	2.06335	0.365847	-0.21572	2.91278	-0.520282	2.32297	28.6645	-3.03608	2.09419	25.3959	-3.14307	1.9941	-0.705307	-0.816248	2.68759	3.75303	-1.01089	1.31216	21.572	-0.511179	1.15652	19.829	0.30939	-3.96856	-14.6777	0.0745765	-3.46601	-11.3426	-1.26595
13	-0.296825	-0.380778	0.328568	-0.22213	0.980064	-0.316263	2.21536	28.4976	-3.10344	1.997	25.4793	-3.10801	2.16894	-0.202314	-0.888143	2.77884	3.70565	-0.634242	1.52367	22.8374	-0.469459	1.35484	20.5528	0.593236	-3.35723	-15.4779	0.145358	-2.85203	-12.1079	-1.10593
13.5	-0.177965	-2.45231	0.236854	-0.121357	-0.696536	-0.122347	2.05432	28.6497	-3.11818	1.8285	25.6313	-3.05706	2.34287	0.351683	-0.965014	2.86054	3.64756	-0.267567	1.71832	24.0886	-0.447114	1.53109	21.3437	0.873077	-2.7365	-16.4118	0.231283	-2.20122	-12.8465	-0.898485
14	0.00990242	-4.13334	0.103597	0.0420556	-2.17287	0.0514744	1.87606	29.1101	-3.0653	1.62275	25.8302	-2.96205	2.49981	0.946845	-1.04399	2.92038	3.59615	0.0782009	1.82469	25.4348	-0.368289	1.57808	22.2346	0.9994	-2.12856	-17.4192	0.315497	-1.55074	-13.5153	-0.687678
14.5	0.223561	-5.4251	-0.0569523	0.224625	-3.50755	0.199096	1.71393	29.7721	-2.97163	1.42494	26.0877	-2.80881	2.62813	1.56641	-1.12344	2.95106	3.56552	0.393597	1.94886	26.815	-0.257875	1.61971	23.2107	0.841299	-1.56058	-18.4283	0.381849	-0.94671	-14.089	-0.512418
15	0.428478	-6.34836	-0.23067	0.391927	-4.75132	0.318964	1.58592	30.5083	-2.88657	1.27029	26.4368	-2.60243	2.72211	2.1876	-1.20252	2.95129	3.5656	0.670244	2.20839	27.908	-0.272778	1.82156	24.0313	0.483704	-1.06891	-19.3606	0.41731	-0.44197	-14.5669	-0.39564
15.5	0.603849	-6.94492	-0.404399	0.523913	-5.93932	0.413849	1.48379	31.2434	-2.83998	1.16048	26.8892	-2.36202	2.78235	2.78295	-1.2805	2.92594	3.60176	0.900635	2.54681	28.6172	-0.411554	2.13228	24.4242	0.0522004	-0.701288	-20.1425	0.413301	-0.0938469	-14.9761	-0.339035
16	0.743885	-7.27735	-0.566223	0.616317	-7.08718	0.489597	1.37582	31.9685	-2.81312	1.05999	27.3989	-2.10918	2.81505	3.32193	-1.35621	2.88507	3.67475	1.07825	2.81425	29.1969	-0.50224	2.39858	24.537	-0.406541	-0.512957	-20.7211	0.366965	0.0415002	-15.3668	-0.32551
16.5	0.855128	-7.4253	-0.705424	0.677872	-8.19062	0.553107	1.22972	32.6915	-2.75028	0.92511	27.8675	-1.85915	2.83053	3.77284	-1.42757	2.84223	3.78111	1.19808	2.87051	29.9003	-0.504875	2.48784	24.753	-0.826505	-0.552839	-21.0824	0.282911	-0.0778426	-15.799	-0.328448
17	0.950636	-7.47739	-0.812404	0.724182	-9.22838	0.610078	1.04336	33.3663	-2.60238	0.748396	28.1898	-1.61995	2.84104	4.10493	-1.4915	2.8122	3.91368	1.25741	2.74953	30.8074	-0.591732	2.41366	25.2402	-1.02045	-0.841287	-21.2606	0.17456	-0.45929	-16.3203	-0.323616
17.5	1.04275	-7.51976	-0.878833	0.770094	-10.1676	0.663234	0.856955	33.8696	-2.36537	0.580124	28.3068	-1.39687	2.85862	4.29051	-1.54421	2.80872	4.06237	1.25671	2.46574	31.8495	-0.781981	2.13993	25.8418	-0.857027	-1.34792	-21.3335	0.0631209	-1.05611	-16.9447	-0.298301
18	1.13665	-7.62374	-0.898136	0.822893	-10.9708	0.711669	0.73101	34.0584	-2.08192	0.500705	28.2296	-1.19586	2.89297	4.30716	-1.58177	2.84233	4.21484	1.20036	1.82082	32.7219	-0.808254	1.45224	26.262	-0.51406	-1.98305	-21.4026	-0.0273066	-1.76195	-17.6414	-0.253733
18.5	1.22671	-7.83592	-0.866275	0.878514	-11.6038	0.751584	0.704388	33.8786	-1.80859	0.560642	28.0183	-1.02249	2.95007	4.13965	-1.601	2.91887	4.35732	1.09686	0.996134	33.0855	-0.621908	0.589027	26.4639	-0.228777	-2.61363	-21.5627	-0.077786	-2.43101	-18.3444	-0.200626
19	1.29694	-8.17316	-0.782643	0.922097	-12.0435	0.778213	0.767787	33.4349	-1.579	0.73792	27.7301	-0.879116	3.03139	3.78146	-1.60032	3.0387	4.47524	0.95839	0.518815	33.0449	-0.489302	0.114653	26.6629	0.00546188	-3.10326	-21.8709	-0.0824334	-2.92247	-18.9808	-0.151286
19.5	1.32559	-8.62416	-0.650779	0.932886	-12.2839	0.788278	0.87673	32.9471	-1.39177	0.952671	27.3718	-0.76383	3.13392	3.23571	-1.58048	3.19678	4.5539	0.799722	0.30377	32.9635	-0.41656	-0.105257	26.824	0.190279	-3.36054	-22.3278	-0.0518066	-3.15174	-19.5036	-0.113058
20	1.29261	-9.15689	-0.478615	0.892032	-12.3405	0.782062	0.993193	32.6023	-1.22668	1.13014	26.8892	-0.672458	3.25088	2.51529	-1.54487	3.3834	4.57907	0.636532	0.0378527	32.8876	-0.252957	-0.395801	26.8093	0.225021	-3.37152	-22.8798	-0.00906448	-3.12164	-19.9112	-0.0862391
20.5	1.18771	-9.7296	-0.278052	0.790791	-12.2512	0.764288	1.11842	32.4128	-1.06978	1.2587	26.2036	-0.602104	3.37284	1.64225	-1.49939	3.58548	4.53741	0.483452	0.0504373	32.8926	-0.17263	-0.355497	27.0023	0.161635	-3.19833	-23.4428	0.0202702	-2.91482	-20.2404	-0.066293
21	1.01629	-10.3021	-0.0638058	0.636262	-12.0738	0.743413	1.28667	32.198	-0.925668	1.39207	25.27	-0.553915	3.48915	0.646191	-1.45173	3.78818	4.41692	0.352196	0.545061	33.4976	-0.296653	0.213368	27.8437	0.0708552	-2.94466	-23.9402	0.0205798	-2.6504	-20.5371	-0.0477401
21.5	0.80103	-10.8439	0.148333	0.452404	-11.8795	0.729496	1.52478	31.7149	-0.81123	1.59359	24.1161	-0.53251	3.58921	-0.437886	-1.4103	3.97644	4.20717	0.250106	1.13905	34.7611	-0.422291	0.839661	28.9093	-0.0889535	-2.70777	-24.3359	-0.00545148	-2.42887	-20.8229	-0.0268632
22	0.578104	-11.3373	0.343546	0.275438	-11.7433	0.731345	1.81404	30.8309	-0.740763	1.87252	22.8334	-0.540725	3.66358	-1.57243	-1.3828	4.1363	3.89954	0.179397	1.73852	35.9473	-0.488807	1.42225	29.4828	-0.182957	-2.54321	-24.6492	-0.0368685	-2.29542	-21.08	-0.00219936
22.5	0.388657	-11.7754	0.509962	0.144557	-11.7333	0.753907	2.09092	29.5981	-0.715832	2.16966	21.5303	-0.572405	3.70474	-2.72038	-1.37489	4.25596	3.48743	0.137199	2.45986	36.7241	-0.529756	2.11557	29.5552	-0.0654011	-2.45748	-24.9443	-0.0437412	-2.23784	-21.2649	0.026155
23	0.267757	-12.1552	0.64017	0.0904881	-11.8993	0.796798	2.291	28.1769	-0.725758	2.40604	20.2768	-0.61022	3.70739	-3.84824	-1.38904	4.32636	2.96648	0.11639	2.98764	37.2053	-0.394744	2.5869	29.2904	0.0694995	-2.42469	-25.3004	-0.00213419	-2.21259	-21.3418	0.0568872
23.5	0.234083	-12.4715	0.731998	0.125395	-12.2644	0.854451	2.40297	26.689	-0.755314	2.55297	19.0704	-0.633638	3.66858	-4.92879	-1.42383	4.34157	2.33495	0.107003	3.10488	37.0626	-0.141366	2.62043	28.4962	0.108571	-2.40964	-25.7764	0.0918567	-2.17659	-21.3163	0.0870977
24	0.283575	-12.7107	0.788407	0.237436	-12.8207	0.917769	2.48662	25.1355	-0.792385	2.66137	17.8403	-0.633246	3.58757	-5.94323	-1.47399	4.29891	1.5941	0.09797	2.99154	36.1796	-0.0174299	2.44277	27.3753	0.185187	-2.38073	-26.386	0.215667	-2.10383	-21.2484	0.112215
24.5	0.389269	-12.8509	0.816526	0.392003	-13.5314	0.976639	2.63205	23.4438	-0.830738	2.82006	16.4955	-0.619528	3.46561	-6.88246	-1.53096	4.19893	0.748654	0.0788653	2.69574	35.1386	0.00261795	2.11203	26.5226	0.210676	-2.3096	-27.0927	0.325047	-1.98182	-21.2353	0.127073
25	0.507684	-12.8649	0.82602	0.539693	-14.3366	1.02239	2.88134	21.5895	-0.867782	3.07073	14.9994	-0.616632	3.30582	-7.74743	-1.58413	4.04542	-0.192947	0.0413936	2.25679	34.2814	-0.0429676	1.63685	25.9816	0.0610139	-2.16716	-27.8278	0.368921	-1.79968	-21.3769	0.127538
25.5	0.590125	-12.7282	0.82708	0.628929	-15.1647	1.04935	3.16936	19.6725	-0.900419	3.34672	13.4307	-0.64402	3.11299	-8.54837	-1.62245	3.84521	-1.21848	-0.0195809	1.85545	33.5996	-0.17024	1.18459	25.5233	-0.173429	-1.92918	-28.5202	0.308722	-1.54487	-21.7379	0.11093
26	0.595714	-12.4272	0.828414	0.619661	-15.9435	1.05513	3.33824	17.8725	-0.922199	3.49252	11.9736	-0.699707	2.89355	-9.30317	-1.6362	3.60795	-2.3123	-0.105552	1.4779	33.1192	-0.106294	0.780808	25.2895	-0.487289	-1.59422	-29.1244	0.134441	-1.21612	-22.3277	0.0744128
26.5	0.502395	-11.9657	0.835606	0.494209	-16.6107	1.03969	3.23123	16.3196	-0.923241	3.36257	10.8218	-0.757957	2.65539	-10.0349	-1.61859	3.34559	-3.45609	-0.21442	1.25042	32.5869	0.166014	0.595882	25.2495	-0.767313	-1.20273	-29.6332	-0.129419	-0.843395	-23.1008	0.012852
27	0.312764	-11.3675	0.850176	0.26212	-17.1199	1.00381	2.80634	14.9907	-0.892764	2.9317	10.0502	-0.783105	2.40754	-10.7688	-1.56695	3.0716	-4.63006	-0.340974	1.43664	31.8747	0.248421	0.854644	25.114	-0.793699	-0.839668	-30.0702	-0.430717	-0.496726	-23.9764	-0.0808196
27.5	0.0531765	-10.6739	0.869578	-0.0422533	-17.4424	0.947752	2.18258	13.7208	-0.823306	2.33035	9.54918	-0.750228	2.15971	-11.5292	-1.48329	2.79989	-5.81436	-0.477656	1.68712	31.3326	0.187115	1.15785	25.0231	-0.741755	-0.610703	-30.4693	-0.706717	-0.270071	-24.8636	-0.21096
28	-0.233415	-9.93652	0.888181	-0.368621	-17.565	0.870773	1.57448	12.3228	-0.71539	1.76911	9.07827	-0.66037	1.92145	-12.3366	-1.37411	2.54345	-6.99066	-0.615472	1.63567	30.9226	0.216461	1.17954	25.1887	-0.699398	-0.599025	-30.8542	-0.904237	-0.243667	-25.6827	-0.37197
28.5	-0.498634	-9.20766	0.899057	-0.663399	-17.4854	0.771746	1.15834	10.7242	-0.580854	1.40461	8.40406	-0.542471	1.70127	-13.2054	-1.24955	2.31299	-8.14352	-0.744904	1.62585	30.343	0.0940609	1.29038	25.4416	-0.39977	-0.824785	-31.2278	-0.994955	-0.444155	-26.3762	-0.543076
29	-0.700572	-8.53008	0.89618	-0.88252	-17.2081	0.650627	0.969703	9.01693	-0.44236	1.24727	7.4239	-0.44075	1.5056	-14.143	-1.12196	2.11559	-9.26166	-0.856755	1.7446	29.899	-0.256171	1.533	25.7764	-0.0423434	-1.23023	-31.5765	-0.980729	-0.825846	-26.9113	-0.689751
29.5	-0.813096	-7.92917	0.876456	-1.00095	-16.7418	0.510158	0.905029	7.38679	-0.327117	1.17712	6.19544	-0.392534	1.33795	-15.1492	-1.00423	1.9539	-10.3388	-0.942894	1.66178	29.872	-0.469035	1.55074	26.2692	0.0589198	-1.69989	-31.8827	-0.888714	-1.28481	-27.2803	-0.772953
30	-0.8303	-7.40904	0.84098	-1.01663	-16.1002	0.357024	0.814426	5.98234	-0.255903	1.04581	4.8706	-0.407021	1.19838	-16.2176	-0.907992	1.82576	-11.3738	-0.996895	1.57031	29.9871	-0.438478	1.53085	26.6315	0.185607	-2.10511	-32.1384	-0.760064	-1.69832	-27.5004	-0.76279
30.5	-0.76538	-6.95356	0.795079	-0.948358	-15.304	0.201884	0.604827	4.8215	-0.232982	0.778875	3.59771	-0.457949	1.0835	-17.3373	-0.842216	1.72461	-12.3711	-1.01458	1.73358	30.1221	-0.35511	1.72476	26.7406	0.40718	-2.3496	-32.3534	-0.637423	-1.96828	-27.615	-0.650472
31	-0.644948	-6.53189	0.746993	-0.828815	-14.3838	0.0580602	0.279362	3.79691	-0.244038	0.405288	2.45745	-0.498115	0.987008	-18.4956	-0.812155	1.64064	-13.3398	-0.994475	1.91395	30.3218	-0.259108	1.89487	26.7293	0.482063	-2.39475	-32.5554	-0.555105	-2.04797	-27.6885	-0.453116
31.5	-0.500958	-6.10716	0.705475	-0.695203	-13.3823	-0.0608481	-0.0971273	2.76499	-0.264559	0.00935903	1.45403	-0.489866	0.90075	-19.6806	-0.818915	1.56239	-14.2931	-0.938076	2.01903	30.2742	-0.112525	1.96962	26.4843	0.585782	-2.25805	-32.7817	-0.533439	-1.94399	-27.7934	-0.209433
32	-0.362831	-5.64626	0.676942	-0.580354	-12.3531	-0.143811	-0.458983	1.64944	-0.273377	-0.340587	0.541456	-0.431577	0.816154	-20.8833	-0.859593	1.47874	-15.2465	-0.84998	2.17053	29.8706	0.0276418	2.12638	26.1815	0.733623	-1.9937	-33.0677	-0.576701	-1.70117	-27.9926	0.0316879
32.5	-0.251868	-5.12826	0.663019	-0.506498	-11.3563	-0.184889	-0.77457	0.491169	-0.262403	-0.629011	-0.342852	-0.359182	0.725717	-22.099	-0.927882	1.38082	-16.2168	-0.737667	2.22259	29.7486	0.196004	2.22233	26.4136	0.673458	-1.67147	-33.4353	-0.67359	-1.38474	-28.3234	0.225297
33	-0.178982	-4.54951	0.659267	-0.482854	-10.4523	-0.184717	-1.0409	-0.58141	-0.237218	-0.879451	-1.2491	-0.31922	0.624297	-23.328	-1.01499	1.26353	-17.2199	-0.61097	2.08698	30.2028	0.455626	2.07769	26.9813	0.666902	-1.3644	-33.8852	-0.799961	-1.06967	-28.7947	0.342427
33.5	-0.145557	-3.92399	0.65561	-0.506806	-9.69246	-0.150533	-1.26161	-1.43705	-0.210269	-1.11734	-2.19102	-0.333356	0.509925	-24.5746	-1.11068	1.12633	-18.269	-0.481185	2.03044	30.3861	0.56203	1.9725	27.0583	0.81029	-1.14479	-34.3952	-0.924304	-0.836016	-29.3933	0.376642
34	-0.146323	-3.27913	0.638491	-0.567504	-9.11235	-0.0946573	-1.43707	-2.02618	-0.192416	-1.34632	-3.13069	-0.382658	0.383975	-25.8457	-1.20426	0.973194	-19.3727	-0.359892	2.13695	29.8154	0.372217	2.08422	26.5981	0.646078	-1.08001	-34.9229	-1.01591	-0.761687	-30.0942	0.343722
34.5	-0.172809	-2.64805	0.594321	-0.650317	-8.72582	-0.0317804	-1.57231	-2.41161	-0.18742	-1.55272	-3.98497	-0.423801	0.250654	-27.1488	-1.28548	0.811687	-20.5339	-0.257629	2.08323	29.248	0.304093	2.01302	26.0661	0.259682	-1.22073	-35.414	-1.05367	-0.905906	-30.8636	0.275101
35	-0.21619	-2.06069	0.513344	-0.740713	-8.52348	0.0243022	-1.68586	-2.72587	-0.190721	-1.72507	-4.6609	-0.422448	0.115921	-28.4892	-1.34511	0.651338	-21.749	-0.182624	1.83179	29.0006	0.540921	1.64447	25.515	0.0714743	-1.58251	-35.8113	-1.03173	-1.286	-31.6523	0.207318
35.5	-0.268907	-1.53624	0.392893	-0.826795	-8.47474	0.0637052	-1.80251	-3.08363	-0.191886	-1.86576	-5.10712	-0.375737	-0.0139168	-29.868	-1.3755	0.501662	-23.0077	-0.139778	1.77738	28.5425	0.625618	1.49453	25.016	-0.056985	-2.13061	-36.0678	-0.958577	-1.85959	-32.3883	0.170523
36	-0.325121	-1.07918	0.239108	-0.900322	-8.53314	0.0824456	-1.93164	-3.50947	-0.179685	-1.9843	-5.35	-0.30754	-0.133638	-31.281	-1.37086	0.370216	-24.2941	-0.130114	1.92683	28.0189	0.459842	1.63189	24.9249	-0.332648	-2.77976	-36.1607	-0.849529	-2.52564	-32.9822	0.179247
36.5	-0.380447	-0.679798	0.0665193	-0.956588	-8.64362	0.0828987	-2.05105	-3.9306	-0.147873	-2.08147	-5.48725	-0.244478	-0.240228	-32.7174	-1.32759	0.261109	-25.5873	-0.150775	1.97061	27.8621	0.443086	1.67808	25.2025	-0.653207	-3.41389	-36.1044	-0.716897	-3.1496	-33.3514	0.228082
37	-0.43153	-0.318805	-0.104512	-0.993742	-8.75033	0.0725957	-2.11492	-4.23722	-0.0984332	-2.1424	-5.63846	-0.194929	-0.333467	-34.1608	-1.24437	0.174259	-26.864	-0.195615	2.03523	27.8053	0.573012	1.75744	25.4554	-0.868443	-3.91997	-35.9564	-0.56454	-3.60481	-33.4538	0.293818
37.5	-0.475844	0.0257026	-0.252	-1.01203	-8.80365	0.0616863	-2.08563	-4.36396	-0.0393893	-2.14842	-5.88074	-0.146551	-0.415841	-35.5902	-1.12242	0.105557	-28.1002	-0.256261	2.27503	27.8031	0.619697	2.04165	25.6948	-0.85594	-4.22114	-35.8069	-0.391369	-3.81209	-33.3107	0.343843
38	-0.511743	0.371473	-0.357193	-1.01322	-8.76555	0.0597478	-1.96747	-4.33305	0.0219993	-2.09907	-6.20691	-0.0797688	-0.49182	-36.9825	-0.965455	0.047883	-29.2731	-0.323482	2.446	28.1922	0.662575	2.2592	26.1862	-0.696616	-4.29443	-35.7532	-0.20242	-3.75974	-33.0001	0.348452
38.5	-0.538575	0.727691	-0.408907	-1.00019	-8.61304	0.0728026	-1.81515	-4.23246	0.0854581	-2.02385	-6.52946	0.0169309	-0.56668	-38.3144	-0.779656	-0.00728303	-30.3634	-0.388602	2.54139	28.6937	0.671848	2.39632	26.7251	-0.528724	-4.16582	-35.8636	-0.0198412	-3.49557	-32.6215	0.292688
39	-0.556503	1.09425	-0.406251	-0.976485	-8.33953	0.101346	-1.70577	-4.1535	0.157376	-1.96942	-6.72881	0.141254	-0.645152	-39.5656	-0.573386	-0.0680206	-31.3569	-0.444726	2.77727	28.7739	0.415512	2.67594	26.907	-0.257561	-3.88805	-36.1487	0.115897	-3.09785	-32.2511	0.182638
39.5	-0.565829	1.46459	-0.359018	-0.945627	-7.95424	0.139921	-1.69038	-4.14007	0.242777	-1.9678	-6.72243	0.281576	-0.73025	-40.7201	-0.356744	-0.140338	-32.2456	-0.487553	2.98652	28.3483	0.0607919	2.9523	26.7692	0.0688388	-3.51459	-36.5539	0.159408	-2.64192	-31.9155	0.0428354
40	-0.565862	1.83083	-0.285611	-0.910103	-7.47988	0.178355	-1.75817	-4.1851	0.335414	-2.00934	-6.51987	0.424987	-0.822554	-41.7681	-0.14094	-0.227125	-33.0284	-0.515652	2.90216	27.6112	-0.0305243	2.95807	26.4775	0.221671	-3.08406	-36.9801	0.0837534	-2.17959	-31.601	-0.0946509
40.5	-0.553695	2.18901	-0.208998	-0.870237	-6.94861	0.204368	-1.84016	-4.2659	0.414952	-2.04322	-6.23148	0.562457	-0.920148	-42.7061	0.0624596	-0.327937	-33.7114	-0.530185	2.54759	26.8712	0.0538974	2.64698	26.0088	0.221166	-2.62071	-37.3251	-0.0992367	-1.73844	-31.2922	-0.204389
41	-0.523468	2.54274	-0.151676	-0.823364	-6.39663	0.206895	-1.85185	-4.37813	0.455859	-2.00863	-6.01957	0.689125	-1.01925	-43.5368	0.242327	-0.439629	-34.3072	-0.534156	2.09881	26.2555	0.0213001	2.17894	25.4411	0.169935	-2.14573	-37.5254	-0.335523	-1.33466	-31.0119	-0.277655
41.5	-0.466726	2.90382	-0.130907	-0.76381	-5.85808	0.179303	-1.74569	-4.53566	0.443384	-1.875	-6.01504	0.80162	-1.11536	-44.2676	0.388735	-0.557671	-34.8337	-0.531363	1.84825	25.5272	-0.189552	1.91449	24.9058	0.0578786	-1.68768	-37.5794	-0.547566	-0.985844	-30.8332	-0.322814
42	-0.374145	3.29006	-0.155346	-0.684045	-5.35895	0.121716	-1.53693	-4.74114	0.385238	-1.66209	-6.24901	0.895777	-1.2047	-44.9092	0.493603	-0.677767	-35.3126	-0.525307	1.9822	24.6325	-0.44679	2.05474	24.4741	-0.0886936	-1.28275	-37.541	-0.667205	-0.713095	-30.8519	-0.355789
42.5	-0.238467	3.72113	-0.223806	-0.577011	-4.91203	0.0418417	-1.28596	-4.96425	0.30949	-1.42427	-6.64461	0.967334	-1.28539	-45.4734	0.551175	-0.797326	-35.7667	-0.518264	2.27494	23.8517	-0.505779	2.34588	24.2874	-0.206004	-0.964804	-37.4896	-0.665308	-0.532353	-31.1332	-0.386495
43	-0.0579394	4.21401	-0.326256	-0.439141	-4.51398	-0.0459636	-1.05249	-5.1604	0.248895	-1.21049	-7.07345	1.01581	-1.35826	-45.9715	0.558314	-0.916349	-36.2178	-0.510756	2.47617	23.3052	-0.323344	2.52415	24.2862	-0.215986	-0.75344	-37.4937	-0.561734	-0.444383	-31.6663	-0.40992
43.5	0.160777	4.77979	-0.446558	-0.273201	-4.1447	-0.12332	-0.856801	-5.32225	0.222086	-1.02948	-7.43417	1.04855	-1.42682	-46.4136	0.514612	-1.03743	-36.6843	-0.501497	2.6638	22.9475	-0.218427	2.6557	24.1732	-0.11624	-0.649922	-37.5871	-0.410347	-0.433882	-32.3567	-0.407987
44	0.40129	5.42261	-0.566024	-0.0899433	-3.7691	-0.171657	-0.675656	-5.51546	0.224498	-0.846492	-7.69761	1.08014	-1.49635	-46.807	0.422344	-1.16487	-37.1787	-0.487839	2.8998	22.7695	-0.261423	2.83764	23.8837	-0.0559184	-0.644062	-37.7672	-0.268266	-0.480397	-33.0644	-0.361497
44.5	0.63846	6.14127	-0.666814	0.0922022	-3.34035	-0.176522	-0.471444	-5.85225	0.234678	-0.614282	-7.89643	1.1245	-1.57249	-47.1573	0.286313	-1.30301	-37.7063	-0.466603	3.03692	22.7399	-0.156139	2.96491	23.4386	-0.0971506	-0.726178	-38.0121	-0.167238	-0.573488	-33.6678	-0.264749
45	0.841818	6.93312	-0.734443	0.249715	-2.80351	-0.131408	-0.227125	-6.40921	0.230592	-0.31372	-8.08362	1.18353	-1.65944	-47.4679	0.113594	-1.45439	-38.2645	-0.435108	2.9379	22.9705	0.0845267	2.8411	22.7194	-0.132253	-0.893981	-38.3008	-0.102773	-0.720106	-34.1173	-0.133432
45.5	0.980872	7.79933	-0.759102	0.358489	-2.09835	-0.0402184	0.0416889	-7.15457	0.204203	0.0281699	-8.29892	1.24093	-1.75839	-47.7413	-0.0867967	-1.61809	-38.8427	-0.392162	2.58251	23.6617	0.219718	2.39	21.9117	-0.0715236	-1.1482	-38.6262	-0.0452897	-0.937148	-34.4485	-0.000749558
46	1.03122	8.75054	-0.736016	0.399326	-1.16062	0.082335	0.303285	-7.95414	0.165194	0.356808	-8.55842	1.26862	-1.86655	-47.9793	-0.304343	-1.78886	-39.4238	-0.338798	2.10302	24.4951	0.217067	1.80676	21.3264	0.0806927	-1.47987	-38.9937	0.0355461	-1.23295	-34.7493	0.0957237
46.5	0.980105	9.8121	-0.665297	0.363163	0.0783204	0.21265	0.535795	-8.66227	0.133294	0.629183	-8.85452	1.24377	-1.97718	-48.1837	-0.527593	-1.95726	-39.9854	-0.278588	1.77071	24.8936	0.0883402	1.41029	20.8977	0.227571	-1.85933	-39.4114	0.148986	-1.59014	-35.1022	0.128436
47	0.830242	11.0278	-0.551843	0.254741	1.69271	0.322176	0.738771	-9.22763	0.126116	0.841391	-9.15367	1.16501	-2.08048	-48.3564	-0.744877	-2.1109	-40.5029	-0.217455	1.67991	24.9859	-0.0435056	1.25428	20.6779	0.305269	-2.23636	-39.8799	0.276485	-1.96197	-35.5369	0.0878895
47.5	0.600875	12.4615	-0.405551	0.093766	3.7634	0.382593	0.923848	-9.72521	0.150589	1.02354	-9.40095	1.05524	-2.16538	-48.4995	-0.945163	-2.23652	-40.9517	-0.163013	1.60939	25.0946	0.0885916	1.11932	20.8615	0.337871	-2.5532	-40.3875	0.382461	-2.28567	-36.0171	-0.0178634
48	0.325901	14.1958	-0.241747	-0.0868658	6.37711	0.37112	1.09761	-10.2859	0.201591	1.20865	-9.54674	0.947357	-2.22162	-48.6151	-1.11899	-2.32231	-41.3099	-0.123547	1.49153	24.8337	0.328255	0.990888	21.001	0.286094	-2.76289	-40.9098	0.434205	-2.50482	-36.4655	-0.168601
48.5	0.0492481	16.328	-0.081357	-0.245567	9.62283	0.274803	1.25386	-10.9838	0.266018	1.40275	-9.58714	0.863216	-2.24179	-48.7052	-1.25934	-2.36007	-41.5607	-0.106809	1.49057	24.0219	0.33455	1.02228	20.5819	0.153893	-2.84213	-41.4107	0.418258	-2.58792	-36.8059	-0.336792
49	-0.181676	18.9623	0.0498318	-0.338528	13.585	0.0929197	1.38037	-11.779	0.328435	1.58106	-9.58245	0.801942	-2.22275	-48.7715	-1.36234	-2.34662	-41.6936	-0.118839	1.44375	23.2944	0.303582	1.01291	19.957	0.0314956	-2.7925	-41.8422	0.344365	-2.53413	-36.9969	-0.489714
49.5	-0.323353	22.2002	0.123389	-0.327002	18.3337	-0.162924	1.47147	-12.5649	0.375878	1.71207	-9.62607	0.746778	-2.16614	-48.8154	-1.42752	-2.28418	-41.7058	-0.162989	1.12411	22.9946	0.445976	0.749613	19.6306	-0.150385	-2.63271	-42.1467	0.236868	-2.36661	-37.0403	-0.59125
50	-0.343108	26.128	0.112106	-0.184156	23.9136	-0.470841	1.53409	-13.2776	0.401503	1.78796	-9.7795	0.683709	-2.07792	-48.8383	-1.45765	-2.1796	-41.602	-0.239297	0.825763	22.8937	0.519404	0.530579	19.6252	-0.388067	-2.39005	-42.2672	0.12078	-2.12125	-36.9652	-0.607457
50.5	-0.224553	30.8058	-0.0048619	0.0997025	30.3322	-0.802267	1.58204	-13.9636	0.406834	1.8335	-10.0256	0.614828	-1.96704	-48.8412	-1.45797	-2.0428	-41.3938	-0.34426	0.821851	23.0269	0.458048	0.599532	20.0695	-0.394039	-2.09676	-42.1673	0.0113933	-1.83837	-36.8032	-0.517059
51	0.029334	36.2562	-0.236503	0.514377	37.5514	-1.12627	1.62333	-14.739	0.400914	1.8837	-10.2819	0.554631	-1.84356	-48.8252	-1.43513	-1.88472	-41.099	-0.471026	0.953101	23.42	0.405366	0.808122	21.1309	-0.106854	-1.7903	-41.854	-0.087874	-1.55864	-36.5733	-0.322883
51.5	0.395915	42.4569	-0.575352	1.02996	45.4818	-1.4137	1.65112	-15.6686	0.395182	1.94882	-10.4651	0.513825	-1.71665	-48.7913	-1.39576	-1.7153	-40.7394	-0.60992	1.12072	23.4527	0.266635	1.08373	22.2337	0.171627	-1.51107	-41.3915	-0.180685	-1.31927	-36.2845	-0.0572405
52	0.835445	49.3361	-0.995008	1.59995	53.9822	-1.64046	1.64664	-16.6679	0.396653	1.99862	-10.5557	0.486955	-1.59295	-48.7409	-1.34525	-1.54184	-40.3397	-0.749222	1.41184	22.7284	0.0342846	1.48115	22.6656	0.283141	-1.29324	-40.8952	-0.27081	-1.14652	-35.9522	0.223959
52.5	1.2961	56.7722	-1.45062	2.1669	62.865	-1.78948	1.59393	-17.5175	0.405169	1.98267	-10.6144	0.455809	-1.47541	-48.6752	-1.28682	-1.36809	-39.9254	-0.876081	1.84857	21.9128	-0.0716273	1.98154	22.7317	0.303741	-1.1516	-40.5017	-0.357172	-1.04615	-35.6146	0.457863
53	1.72075	64.5973	-1.88256	2.66975	71.9058	-1.85142	1.49579	-17.9884	0.417784	1.87104	-10.7414	0.405103	-1.36294	-48.596	-1.22119	-1.19413	-39.5214	-0.977488	2.34905	21.6199	-0.02839	2.50874	22.946	0.321357	-1.07322	-40.3261	-0.432201	-0.998785	-35.3348	0.595459
53.5	2.05456	72.6039	-2.22285	3.05189	80.8577	-1.82419	1.37707	-17.9844	0.435765	1.68038	-11.0141	0.336036	-1.25078	-48.5056	-1.14685	-1.01689	-39.1499	-1.04123	2.79323	21.5252	0.0301011	2.94177	22.9169	0.409441	-1.02199	-40.4215	-0.48243	-0.966434	-35.1821	0.617015
54	2.25228	80.5556	-2.40336	3.26861	89.4678	-1.71182	1.27091	-17.5999	0.465574	1.46356	-11.4483	0.266753	-1.13149	-48.407	-1.06091	-0.831329	-38.8295	-1.05678	3.14515	21.4903	0.0539252	3.22111	22.3895	0.548963	-0.955912	-40.7588	-0.490086	-0.909657	-35.2019	0.53495
54.5	2.28417	88.199	-2.36458	3.29301	97.4942	-1.52308	1.19803	-17.0612	0.510548	1.27382	-12.0007	0.220938	-0.996379	-48.3038	-0.960281	-0.631718	-38.5735	-1.01618	3.35013	21.9079	0.0300983	3.31402	21.898	0.628371	-0.848502	-41.2352	-0.435738	-0.807338	-35.3892	0.383326
55	2.13975	95.279	-2.06373	3.11917	104.722	-1.27024	1.15574	-16.6028	0.560596	1.13466	-12.6016	0.214199	-0.837181	-48.2003	-0.842866	-0.413146	-38.3894	-0.914787	3.26275	22.4243	-0.00234544	3.13577	21.4703	0.683998	-0.70232	-41.7095	-0.302976	-0.668103	-35.683	0.200229
55.5	1.82867	101.555	-1.48112	2.76232	110.974	-0.968236	1.12376	-16.3629	0.591662	1.03591	-13.1899	0.246474	-0.647702	-48.1005	-0.708529	-0.172815	-38.2778	-0.751974	2.99865	22.2695	-0.0366339	2.82144	20.5951	0.807623	-0.546975	-42.0506	-0.0854455	-0.526706	-35.9883	0.0131857
56	1.37888	106.817	-0.623977	2.25584	116.123	-0.634132	1.07793	-16.3497	0.579386	0.949382	-13.7309	0.302427	-0.425302	-48.0079	-0.559579	0.088913	-38.2326	-0.531626	2.83605	21.5984	-0.223041	2.63368	19.5384	0.848715	-0.423095	-42.1806	0.205488	-0.426951	-36.2147	-0.16449
56.5	0.832247	110.902	0.472771	1.64575	120.091	-0.286851	0.998185	-16.4729	0.51814	0.844771	-14.2138	0.357719	-0.171982	-47.924	-0.400698	0.36786	-38.2414	-0.262423	2.76101	20.8514	-0.516443	2.56318	18.8694	0.661002	-0.361202	-42.0953	0.536096	-0.399885	-36.3132	-0.32594
57	0.238612	113.705	1.74891	0.983786	122.849	0.0531682	0.868796	-16.6098	0.429663	0.696622	-14.6398	0.388585	0.105068	-47.848	-0.23835	0.655823	-38.2869	0.0422397	2.75028	19.8938	-0.560485	2.58651	18.4415	0.413949	-0.366735	-41.8556	0.852567	-0.448321	-36.2895	-0.459175
57.5	-0.350657	115.189	3.12445	0.320283	124.411	0.364509	0.680262	-16.6686	0.351807	0.489762	-15.0126	0.381933	0.39355	-47.7757	-0.0798395	0.940831	-38.3486	0.364767	2.98512	18.8024	-0.292556	2.84919	18.0567	0.299226	-0.41876	-41.556	1.09194	-0.545459	-36.1889	-0.542264
58	-0.88862	115.384	4.50741	-0.3018	124.831	0.625639	0.43868	-16.628	0.313216	0.229558	-15.3351	0.341776	0.676805	-47.6998	0.0677394	1.20786	-38.4055	0.68435	3.27257	18.0961	-0.016367	3.13188	17.9314	0.253223	-0.482678	-41.2828	1.19937	-0.648472	-36.0614	-0.551046
58.5	-1.33731	114.388	5.80322	-0.85078	124.194	0.816139	0.173891	-16.5368	0.31187	-0.0507753	-15.6082	0.28779	0.93518	-47.6097	0.19843	1.43996	-38.4389	0.978421	3.02384	17.907	0.186076	2.85721	18.0492	0.157387	-0.529849	-41.0802	1.14553	-0.720222	-35.9281	-0.475439
59	-1.67031	112.355	6.92414	-1.30754	122.613	0.918337	-0.0674767	-16.4734	0.314366	-0.29965	-15.8309	0.245376	1.1479	-47.4925	0.308016	1.61967	-38.4352	1.22446	2.16052	18.0252	0.423481	1.96683	18.1669	0.0941858	-0.553034	-40.9349	0.9363	-0.747579	-35.7672	-0.332727
59.5	-1.87329	109.487	7.79777	-1.66422	120.227	0.919348	-0.24514	-16.4892	0.278256	-0.473852	-16.0033	0.232175	1.29524	-47.3346	0.394202	1.73073	-38.3881	1.40198	1.28448	18.3772	0.676431	1.07236	18.2622	0.25479	-0.568404	-40.7841	0.610014	-0.745889	-35.5262	-0.166653
60	-1.94229	106.013	8.37338	-1.92057	117.199	0.813408	-0.34813	-16.5737	0.182325	-0.564142	-16.1313	0.249011	1.36087	-47.123	0.456401	1.75986	-38.2993	1.49453	0.74197	18.7735	0.883452	0.520293	18.2556	0.547543	-0.602503	-40.5431	0.223297	-0.746611	-35.153	-0.0300018
60.5	-1.88048	102.176	8.62526	-2.0788	113.709	0.604229	-0.398666	-16.6674	0.0426538	-0.598437	-16.2279	0.280886	1.33396	-46.8474	0.49522	1.69857	-38.179	1.49136	0.44302	18.7932	0.937448	0.213975	17.8611	0.58813	-0.672056	-40.1429	-0.167239	-0.77531	-34.6278	0.0402266
61	-1.6935	98.2137	8.55285	-2.13771	109.952	0.306905	-0.433644	-16.7126	-0.0979593	-0.619268	-16.3068	0.30716	1.21092	-46.5019	0.511844	1.54469	-38.0435	1.38873	0.630817	18.2149	0.7437	0.4025	17.0568	0.308422	-0.769682	-39.5635	-0.518558	-0.833695	-33.9796	0.0402917
61.5	-1.38454	94.3412	8.17779	-2.08741	106.121	-0.051198	-0.47925	-16.6989	-0.199628	-0.654054	-16.3688	0.314002	0.996556	-46.0864	0.507488	1.30355	-37.9122	1.19043	1.5359	17.1563	0.496365	1.33565	16.1487	0.0540047	-0.865283	-38.848	-0.804843	-0.897289	-33.2808	-0.000622067
62	-0.950072	90.737	7.53876	-1.90594	102.396	-0.431142	-0.538262	-16.6635	-0.251478	-0.701519	-16.3943	0.301125	0.704216	-45.6072	0.483076	0.988393	-37.8043	0.907765	2.47577	15.9317	0.456676	2.32278	15.4098	-0.091584	-0.922676	-38.0889	-1.01272	-0.930416	-32.6227	-0.0376705
62.5	-0.377594	87.5305	6.68501	-1.5591	98.9268	-0.785101	-0.59627	-16.6473	-0.274234	-0.74149	-16.3506	0.279521	0.355116	-45.0767	0.439225	0.620028	-37.7342	0.558671	2.64277	14.9359	0.576221	2.52933	15.0435	-0.318086	-0.920715	-37.39	-1.13433	-0.908694	-32.0867	-0.0333993
63	0.353422	84.7949	5.66996	-1.00463	95.8188	-1.0611	-0.636796	-16.6482	-0.298114	-0.755286	-16.2122	0.263518	-0.0233965	-44.5127	0.376519	0.225423	-37.7083	0.166303	2.23189	14.2427	0.658821	2.16695	15.1007	-0.471699	-0.864784	-36.8211	-1.16448	-0.833975	-31.7219	0.0267388
63.5	1.26644	82.5443	4.54593	-0.20108	93.1232	-1.20955	-0.651979	-16.6138	-0.334804	-0.739102	-15.9819	0.26342	-0.400412	-43.936	0.296004	-0.164594	-37.7226	-0.242913	1.84277	13.4982	0.58836	1.86527	15.2678	-0.280859	-0.780686	-36.39	-1.10333	-0.731348	-31.5362	0.133122
64	2.37859	80.7357	3.361	0.8791	90.8342	-1.19083	-0.644952	-16.4787	-0.366711	-0.704418	-15.6938	0.282463	-0.74464	-43.3685	0.199761	-0.518409	-37.7625	-0.641499	1.64891	12.7075	0.410093	1.75181	15.2915	0.0976925	-0.69469	-36.0482	-0.961705	-0.629755	-31.4985	0.261971
64.5	3.68836	79.2757	2.15842	2.23444	88.892	-0.982881	-0.628938	-16.2108	-0.362223	-0.671896	-15.395	0.31699	-1.02784	-42.8309	0.0914066	-0.80713	-37.8045	-1.00321	1.6793	12.397	0.333859	1.78655	15.3666	0.420957	-0.613071	-35.7293	-0.763763	-0.539119	-31.5494	0.38793
65	5.16276	78.0322	0.978126	3.82047	87.1929	-0.58743	-0.626258	-15.8325	-0.30473	-0.665561	-15.1146	0.35706	-1.22807	-42.3399	-0.0235989	-1.00806	-37.8196	-1.30518	2.05539	12.5693	0.381986	2.12549	15.5875	0.696603	-0.515492	-35.3956	-0.544034	-0.440107	-31.6158	0.491784
65.5	6.72768	76.8488	-0.140495	5.54132	85.6017	-0.0330685	-0.663013	-15.4063	-0.212453	-0.706009	-14.8461	0.387516	-1.3323	-41.9072	-0.137952	-1.10759	-37.7778	-1.52975	2.66051	12.6344	0.3002	2.72542	15.6045	0.8571	-0.368038	-35.0643	-0.339682	-0.295077	-31.6283	0.561585
66	8.26566	75.5627	-1.15652	7.2512	83.9659	0.626197	-0.754674	-15.0044	-0.133033	-0.798555	-14.555	0.392576	-1.33797	-41.5386	-0.242844	-1.10311	-37.6533	-1.66578	3.09912	12.4821	0.0907644	3.14932	15.1074	0.724721	-0.14914	-34.7945	-0.181397	-0.0751869	-31.5377	0.590353
66.5	9.62453	74.0231	-2.02785	8.76872	82.1276	1.31792	-0.888127	-14.6835	-0.115017	-0.920431	-14.2086	0.364705	-1.25329	-41.2336	-0.328635	-1.00343	-37.4288	-1.70947	3.11786	12.4727	-0.0450486	3.07376	14.1969	0.344529	0.12711	-34.6407	-0.0866806	0.212354	-31.3263	0.574419
67	10.6379	72.1101	-2.7152	9.90379	79.9337	1.96325	-1.01629	-14.4712	-0.174989	-1.02054	-13.8057	0.312075	-1.09599	-40.9864	-0.385791	-0.827597	-37.0984	-1.6645	2.76774	12.7231	-0.228768	2.61087	13.3102	-0.0490793	0.40498	-34.6016	-0.0575149	0.514117	-31.0092	0.513839
67.5	11.1544	69.7485	-3.18942	10.4924	77.2485	2.49147	-1.07744	-14.3614	-0.283427	-1.04128	-13.3824	0.256091	-0.890817	-40.7873	-0.405997	-0.602268	-36.6693	-1.54151	2.13704	13.1544	-0.492697	1.92336	12.7718	-0.287081	0.603584	-34.5969	-0.082203	0.745176	-30.625	0.413395
68	11.0694	66.9158	-3.43957	10.4302	73.9676	2.85311	-1.03198	-14.3152	-0.381076	-0.953525	-12.9904	0.217314	-0.666	-40.6241	-0.383274	-0.357811	-36.1606	-1.35706	1.32907	13.6497	-0.460397	1.07331	12.4073	-0.33246	0.648409	-34.4898	-0.139825	0.822442	-30.2179	0.282099
68.5	10.3497	63.6412	-3.47821	9.6961	70.0368	3.02745	-0.890582	-14.2773	-0.416628	-0.779333	-12.6663	0.199916	-0.449139	-40.4837	-0.314971	-0.123857	-35.6004	-1.132	0.684928	14.0263	-0.134944	0.372737	12.0109	-0.205595	0.502312	-34.1455	-0.205533	0.69989	-29.821	0.130879
69	9.04515	59.9962	-3.34103	8.35861	65.4675	3.02286	-0.709724	-14.2089	-0.379861	-0.581216	-12.4172	0.188861	-0.263248	-40.3535	-0.202466	0.0750692	-35.0222	-0.8894	0.509121	14.2514	0.0605137	0.171349	11.7919	0.0252043	0.180907	-33.4962	-0.255518	0.388095	-29.4446	-0.0297803
69.5	7.28352	56.0782	-3.08024	6.56506	60.3425	2.87103	-0.555003	-14.1183	-0.306051	-0.422287	-12.231	0.163649	-0.123484	-40.2222	-0.0514446	0.22309	-34.4595	-0.652291	0.715449	14.3762	0.169884	0.405041	11.8953	0.250373	-0.254546	-32.5769	-0.271176	-0.0510497	-29.0762	-0.190348
70	5.25048	51.9934	-2.75376	4.51644	54.806	2.61756	-0.459377	-14.0607	-0.248538	-0.326579	-12.0945	0.116645	-0.0351475	-40.0803	0.128317	0.315103	-33.9419	-0.441291	1.10419	14.3278	0.453661	0.859266	12.1533	0.460264	-0.722495	-31.5149	-0.242291	-0.530877	-28.6881	-0.340892
70.5	3.15883	47.8377	-2.41347	2.43357	49.0414	2.31148	-0.408756	-14.0974	-0.240888	-0.270569	-11.9993	0.0592199	0.00675279	-39.9199	0.32369	0.35713	-33.4909	-0.272478	1.51139	14.0986	0.691007	1.33015	12.3605	0.651563	-1.15206	-30.4777	-0.168718	-0.974111	-28.2501	-0.46997
71	1.21337	43.681	-2.09591	0.521307	43.2388	1.99583	-0.364886	-14.2385	-0.277124	-0.211838	-11.9294	0.0110319	0.0162699	-39.7341	0.519391	0.364831	-33.1177	-0.15571	1.65447	13.8043	0.601619	1.47498	12.3421	0.618452	-1.50526	-29.6068	-0.059824	-1.33837	-27.7436	-0.566004
71.5	-0.421598	39.5546	-1.818	-1.06275	37.5641	1.7008	-0.304458	-14.4181	-0.322338	-0.130185	-11.851	-0.0159018	0.0138375	-39.5166	0.69953	0.360448	-32.8227	-0.0936447	1.50047	13.5061	0.308332	1.26142	12.089	0.295967	-1.78123	-28.9692	0.0687795	-1.62218	-27.1728	-0.621326
72	-1.64558	35.4458	-1.57826	-2.22919	32.1333	1.44028	-0.240456	-14.5246	-0.341188	-0.0465255	-11.7253	-0.0234029	0.0225717	-39.2608	0.849318	0.368695	-32.5964	-0.0816408	1.40846	13.1396	0.038802	1.09901	11.6687	-0.00589242	-2.00269	-28.5471	0.20044	-1.85083	-26.57	-0.636404
72.5	-2.43177	31.2984	-1.36276	-2.96367	26.9991	1.21215	-0.208083	-14.4701	-0.319943	-0.00420467	-11.54	-0.0204654	0.0641564	-38.9599	0.956735	0.412278	-32.4217	-0.108582	1.43872	12.5524	-0.1061	1.06542	10.9298	-0.0853474	-2.1929	-28.2649	0.32267	-2.05129	-25.9912	-0.620713
73	-2.82187	27.0232	-1.15359	-3.31886	22.1504	1.00211	-0.22883	-14.2447	-0.26714	-0.029375	-11.3343	-0.0132356	0.154971	-38.6067	1.01392	0.507798	-32.2771	-0.158551	1.23974	11.8402	-0.0809677	0.837706	10.0023	-0.0436647	-2.35569	-28.0356	0.43013	-2.22959	-25.5022	-0.58822
73.5	-2.90785	22.5145	-0.937099	-3.39401	17.524	0.79017	-0.285333	-13.9196	-0.19799	-0.104683	-11.1882	-0.00152493	0.303071	-38.1944	1.01813	0.662646	-32.1404	-0.213129	0.781033	11.4303	0.111958	0.426066	9.44532	0.0385523	-2.46786	-27.799	0.524055	-2.36167	-25.1579	-0.5488
74	-2.80544	17.672	-0.709912	-3.30704	13.0243	0.558304	-0.330018	-13.5959	-0.119937	-0.178834	-11.1746	0.0176213	0.506476	-37.7176	0.97207	0.873407	-31.9917	-0.253986	0.456592	11.4465	0.35585	0.183437	9.29951	0.171484	-2.48639	-27.5355	0.608381	-2.40065	-24.9828	-0.5001
74.5	-2.62584	12.4235	-0.481045	-3.16591	8.54699	0.297629	-0.3207	-13.3383	-0.0318402	-0.20389	-11.304	0.045584	0.753036	-37.1733	0.883575	1.12596	-31.8162	-0.265377	0.442557	11.58	0.498002	0.228093	9.17998	0.33392	-2.36573	-27.2525	0.684135	-2.29572	-24.9582	-0.425319
75	-2.45177	6.74314	-0.269896	-3.04524	4.00069	0.0135447	-0.252583	-13.1404	0.0661548	-0.169009	-11.5051	0.0813637	1.02185	-36.5621	0.7647	1.39725	-31.6058	-0.236173	0.562543	11.6484	0.555047	0.406188	9.1516	0.43502	-2.07671	-26.9585	0.744541	-2.01314	-25.0234	-0.300192
75.5	-2.32293	0.66208	-0.100469	-2.97314	-0.676955	-0.272329	-0.159567	-12.941	0.165364	-0.1036	-11.662	0.122976	1.28606	-35.889	0.630267	1.65843	-31.3592	-0.161134	0.824085	11.5624	0.633396	0.739126	9.30877	0.386166	-1.61978	-26.6421	0.773379	-1.55121	-25.0882	-0.107637
76	-2.23345	-5.73308	0.00664778	-2.93041	-5.51192	-0.524093	-0.0849681	-12.6753	0.253262	-0.0498663	-11.6887	0.167891	1.51645	-35.1636	0.496115	1.87888	-31.0813	-0.0412974	1.43255	11.1567	0.653255	1.37622	9.3035	0.266317	-1.02934	-26.2709	0.748295	-0.945026	-25.0553	0.146539
76.5	-2.14141	-12.3138	0.0420366	-2.8619	-10.496	-0.697454	-0.0477984	-12.3212	0.325878	-0.0297943	-11.5853	0.211945	1.68552	-34.3998	0.37726	2.03042	-30.7818	0.11652	2.17962	10.5229	0.511375	2.08326	9.01716	0.241408	-0.369366	-25.8077	0.648862	-0.261504	-24.8456	0.425898
77	-1.98711	-18.9332	0.011904	-2.6967	-15.5972	-0.748706	-0.0327463	-11.9069	0.394428	-0.0335488	-11.4313	0.248552	1.77118	-33.6149	0.286211	2.09124	-30.4729	0.300937	2.5011	9.91388	0.38443	2.34687	8.70354	0.27816	0.27717	-25.2331	0.466771	0.412211	-24.4199	0.670116
77.5	-1.71505	-25.4546	-0.0629369	-2.37149	-20.7751	-0.645047	-0.0098341	-11.4802	0.477402	-0.0356345	-11.3173	0.269478	1.75964	-32.8283	0.231645	2.04869	-30.1667	0.4977	2.20582	9.34243	0.437808	2.01592	8.35682	0.240712	0.821943	-24.5597	0.213909	0.983421	-23.7896	0.815761
78	-1.29329	-31.7788	-0.153407	-1.85096	-25.9966	-0.37398	0.035555	-11.0654	0.583829	-0.0218874	-11.2693	0.266992	1.64708	-32.0591	0.217605	1.90087	-29.8737	0.691541	1.7088	8.77477	0.501306	1.49787	7.83675	0.232573	1.18549	-23.8273	-0.075647	1.3686	-23.0117	0.822506
78.5	-0.72553	-37.8643	-0.231204	-1.14022	-31.2473	0.0504205	0.0885847	-10.6449	0.703202	-0.00337899	-11.2277	0.237057	1.43998	-31.3248	0.243281	1.6566	-29.6006	0.867936	1.47123	8.32222	0.426842	1.24555	7.26957	0.437864	1.31016	-23.0847	-0.351305	1.50673	-22.1705	0.691956
79	-0.0535121	-43.7349	-0.27693	-0.2867	-36.5351	0.586086	0.117923	-10.1801	0.81214	-0.00618982	-11.0971	0.183503	1.15398	-30.6391	0.30338	1.33404	-29.35	1.01455	1.37643	8.02049	0.389918	1.13061	6.77583	0.695254	1.1712	-22.3688	-0.557751	1.37073	-21.35	0.469072
79.5	0.649908	-49.4724	-0.284543	0.62773	-41.884	1.16722	0.103586	-9.65576	0.892263	-0.0467778	-10.8255	0.121169	0.811776	-30.0104	0.388994	0.958206	-29.1193	1.12221	1.04764	7.88016	0.520615	0.769073	6.49213	0.689431	0.784977	-21.6949	-0.648948	0.976378	-20.6096	0.225037
80	1.29485	-55.1976	-0.261246	1.50233	-47.3217	1.71391	0.0550038	-9.10793	0.943355	-0.114939	-10.4463	0.0731843	0.440223	-29.4415	0.488828	0.557822	-28.9019	1.18543	0.617837	7.96231	0.599003	0.329563	6.73849	0.43807	0.212311	-21.0639	-0.59989	0.386084	-19.9721	0.029999
80.5	1.79272	-61.0429	-0.223685	2.23724	-52.865	2.1453	0.00244774	-8.61374	0.980653	-0.180808	-10.0523	0.0592575	0.0672799	-28.9287	0.590617	0.162083	-28.688	1.20241	0.388556	8.18581	0.393032	0.114938	7.40384	0.18736	-0.447177	-20.4782	-0.4128	-0.296798	-19.4275	-0.071299
81	2.07561	-67.1247	-0.192498	2.75404	-58.5127	2.39374	-0.0329046	-8.24601	1.0194	-0.222707	-9.72671	0.0803455	-0.280921	-28.4632	0.682557	-0.202365	-28.4656	1.17474	0.132825	8.47788	0.074188	-0.162855	7.96815	0.0588333	-1.07297	-19.9547	-0.116478	-0.946704	-18.9494	-0.0708986
81.5	2.11307	-73.5227	-0.187347	3.01318	-64.2511	2.4168	-0.0656658	-8.02554	1.06006	-0.253697	-9.48854	0.113008	-0.582522	-28.0314	0.754597	-0.513832	-28.2218	1.10679	-0.411399	8.85141	-0.046501	-0.753573	8.29842	0.0703443	-1.55249	-19.5227	0.240493	-1.44608	-18.5152	0.00646635
82	1.92158	-80.2691	-0.223777	3.0236	-70.0735	2.20468	-0.144812	-7.9039	1.08581	-0.32241	-9.29108	0.123051	-0.821711	-27.6167	0.799438	-0.75726	-27.9446	1.00497	-0.930238	9.12196	-0.0537026	-1.28361	8.36213	0.20962	-1.81249	-19.2065	0.600611	-1.71814	-18.119	0.118138
82.5	1.5621	-87.3484	-0.311942	2.84025	-76.0042	1.78172	-0.320115	-7.78666	1.07359	-0.48217	-9.06871	0.0916413	-0.989741	-27.2006	0.813181	-0.925076	-27.6231	0.877013	-0.980102	9.13596	-0.204712	-1.33682	7.87986	0.345376	-1.83968	-19.0022	0.90964	-1.74828	-17.7743	0.221105
83	1.12395	-94.704	-0.456298	2.54808	-82.1125	1.20198	-0.599086	-7.57932	1.00998	-0.748485	-8.79042	0.0325693	-1.08516	-26.7645	0.795537	-1.01726	-27.2484	0.731265	-0.559634	9.02074	-0.411648	-0.947577	6.93339	0.364851	-1.67969	-18.8639	1.1274	-1.58315	-17.5064	0.285766
83.5	0.699891	-102.245	-0.65557	2.23763	-88.5066	0.539712	-0.927947	-7.22717	0.900603	-1.07736	-8.48014	-0.0164078	-1.11331	-26.29	0.749618	-1.04067	-26.814	0.576103	0.0760002	8.76468	-0.483416	-0.341812	5.85978	0.40328	-1.41322	-18.7102	1.23487	-1.30635	-17.3399	0.302529
84	0.362234	-109.857	-0.903108	1.98155	-95.3071	-0.123705	-1.21521	-6.7315	0.766795	-1.38416	-8.19386	-0.0228721	-1.08509	-25.7609	0.681334	-1.00769	-26.3156	0.419498	0.764595	8.15311	-0.458947	0.334794	4.74002	0.607336	-1.12101	-18.4498	1.23605	-1.00266	-17.2872	0.280765
84.5	0.148856	-117.407	-1.188	1.82094	-102.609	-0.714426	-1.38564	-6.1435	0.632384	-1.59332	-7.97549	0.0153545	-1.01526	-25.1632	0.598492	-0.934438	-25.7516	0.268707	1.2707	7.31726	-0.36937	0.841715	3.80069	0.829861	-0.855329	-18.0153	1.15381	-0.728863	-17.3375	0.241476
85	0.0625901	-124.764	-1.49661	1.76427	-110.446	-1.17945	-1.4283	-5.54531	0.510067	-1.68484	-7.82482	0.071687	-0.920294	-24.4863	0.509704	-0.838529	-25.1222	0.130085	1.28603	6.73346	-0.179538	0.870418	3.5185	0.91291	-0.631698	-17.3883	1.02058	-0.504679	-17.4514	0.20647
85.5	0.081262	-131.801	-1.8136	1.79652	-118.766	-1.49549	-1.40324	-5.02305	0.396755	-1.70431	-7.69837	0.116622	-0.816224	-23.7234	0.423281	-0.736908	-24.4298	0.00897013	0.920634	6.48473	0.0336883	0.53779	3.90977	0.934762	-0.44181	-16.6044	0.866407	-0.324499	-17.5618	0.188057
86	0.172131	-138.402	-2.12133	1.8922	-127.415	-1.67086	-1.39951	-4.63419	0.280723	-1.72797	-7.54031	0.14391	-0.716665	-22.8722	0.346237	-0.643827	-23.679	-0.0903905	0.584153	6.16932	0.223617	0.280348	4.52755	0.891175	-0.276014	-15.7377	0.708752	-0.178688	-17.5858	0.183755
86.5	0.304294	-144.452	-2.39804	2.02609	-136.139	-1.73941	-1.47211	-4.37939	0.154678	-1.80741	-7.3199	0.173741	-0.631335	-21.9353	0.283564	-0.569364	-22.876	-0.164934	0.420766	5.79116	0.445935	0.229393	5.18631	0.624217	-0.139782	-14.8732	0.548846	-0.0693307	-17.4469	0.178996
87	0.454911	-149.814	-2.61619	2.17763	-144.602	-1.74817	-1.60271	-4.19823	0.0243195	-1.93282	-7.04793	0.231572	-0.565286	-20.9204	0.23785	-0.518643	-22.029	-0.212899	0.374687	5.67412	0.664756	0.26565	5.88405	0.220658	-0.0543867	-14.0808	0.37696	-0.011419	-17.0986	0.157349
87.5	0.608693	-154.314	-2.74375	2.32918	-152.41	-1.7425	-1.71251	-4.00046	-0.0946839	-2.04037	-6.76071	0.322936	-0.518925	-19.84	0.209282	-0.491851	-21.1472	-0.233972	0.33701	5.50851	0.785632	0.268864	6.24564	-0.06596	-0.0431348	-13.3997	0.184581	-0.0209892	-16.538	0.113577
88	0.753165	-157.728	-2.75031	2.46137	-159.146	-1.75357	-1.7175	-3.71981	-0.188898	-2.0569	-6.48563	0.42651	-0.488774	-18.7111	0.195986	-0.485007	-20.2414	-0.229431	0.0784814	5.03919	0.801236	0.0210629	6.05953	-0.246628	-0.113304	-12.8372	-0.0230276	-0.0997278	-15.8021	0.062285
88.5	0.873658	-159.807	-2.61741	2.5503	-164.414	-1.79226	-1.58612	-3.35474	-0.25799	-1.94948	-6.21662	0.510229	-0.468778	-17.5542	0.194633	-0.491267	-19.3228	-0.20222	-0.39591	4.91723	0.715304	-0.50348	5.86658	-0.409445	-0.245704	-12.3765	-0.221842	-0.226726	-14.9499	0.0358924
89	0.951437	-160.307	-2.34897	2.56927	-167.865	-1.85052	-1.35934	-2.9656	-0.3145	-1.74624	-5.91688	0.555973	-0.451892	-16.3926	0.201165	-0.502526	-18.4034	-0.156902	-0.737373	5.29919	0.501105	-0.932354	5.94455	-0.395296	-0.398384	-11.9905	-0.376158	-0.362819	-14.0415	0.0707051
89.5	0.966403	-159.031	-1.97644	2.49492	-169.227	-1.90899	-1.12258	-2.62813	-0.372455	-1.51728	-5.5427	0.573306	-0.431633	-15.2503	0.21152	-0.510989	-17.4952	-0.0994112	-0.74723	5.33777	0.209417	-0.997587	5.76664	-0.131805	-0.522342	-11.6535	-0.455254	-0.465025	-13.128	0.186655
90	0.903361	-155.852	-1.55563	2.31513	-168.311	-1.94695	-0.953554	-2.37729	-0.434509	-1.33285	-5.06887	0.592809	-0.403336	-14.1513	0.222226	-0.510465	-16.6101	-0.0366118	-0.442982	4.9332	-0.0387638	-0.733179	5.24702	0.188604	-0.580245	-11.3499	-0.450879	-0.50271	-12.252	0.371116
90.5	0.759047	-150.733	-1.15569	2.03532	-165.023	-1.95102	-0.88319	-2.18108	-0.488016	-1.22912	-4.50209	0.644084	-0.364919	-13.1179	0.230795	-0.497199	-15.7593	0.0243365	0.144818	4.68211	-0.177361	-0.217691	4.88085	0.455428	-0.557973	-11.0773	-0.385346	-0.466505	-11.4561	0.576501
91	0.546737	-143.728	-0.843703	1.68035	-159.371	-1.91949	-0.891578	-1.96031	-0.512379	-1.20089	-3.88078	0.73253	-0.317109	-12.1688	0.235879	-0.470197	-14.9536	0.0767121	0.895265	4.35942	-0.251525	0.445235	4.53621	0.652042	-0.4638	-10.845	-0.304728	-0.365927	-10.7854	0.7347
91.5	0.296294	-134.981	-0.669572	1.29108	-151.461	-1.86136	-0.932525	-1.63716	-0.492002	-1.21781	-3.26274	0.829563	-0.263171	-11.3188	0.237206	-0.431104	-14.2024	0.114959	1.72813	3.57864	-0.349472	1.19902	3.85029	0.694124	-0.318016	-10.667	-0.259656	-0.219153	-10.2798	0.782402
92	0.0492449	-124.713	-0.65529	0.916657	-141.498	-1.79105	-0.962479	-1.17988	-0.427356	-1.24481	-2.70067	0.884065	-0.208303	-10.5772	0.235356	-0.383773	-13.5138	0.135277	2.54652	2.76791	-0.447792	1.95856	3.1619	0.573394	-0.141641	-10.5511	-0.282803	-0.0433666	-9.95681	0.68533
92.5	-0.149909	-113.208	-0.791226	0.604373	-129.776	-1.72133	-0.954432	-0.618024	-0.338997	-1.25175	-2.21246	0.850838	-0.158879	-9.94757	0.231453	-0.3337	-12.8936	0.135976	2.88587	2.31246	-0.415577	2.30533	2.88503	0.379332	0.0476148	-10.4861	-0.373719	0.147019	-9.79655	0.450248
93	-0.263793	-100.793	-1.0399	0.390024	-116.66	-1.65743	-0.896165	-0.0211737	-0.261379	-1.2138	-1.76564	0.719673	-0.121734	-9.42743	0.226839	-0.28748	-12.3452	0.117513	2.44275	2.19388	-0.254872	1.95465	2.98394	0.187652	0.230676	-10.4328	-0.497899	0.33384	-9.7375	0.120572
93.5	-0.270967	-87.819	-1.34564	0.290833	-102.568	-1.59463	-0.785917	0.546518	-0.22637	-1.11504	-1.29465	0.525094	-0.103606	-9.00855	0.222809	-0.252366	-11.8692	0.0822263	1.59451	2.4649	-0.087148	1.21882	3.28672	0.0231041	0.380116	-10.3251	-0.600164	0.487652	-9.68872	-0.240162
94	-0.171098	-74.6375	-1.64711	0.302562	-87.9384	-1.52014	-0.635543	1.06878	-0.243519	-0.960836	-0.744389	0.327937	-0.11076	-8.67766	0.22043	-0.23593	-11.4627	0.0338272	0.728911	2.9335	0.0945803	0.433595	3.52992	-0.156582	0.46032	-10.0868	-0.626244	0.568859	-9.55397	-0.567951
94.5	0.0147854	-61.5872	-1.88921	0.401201	-73.2134	-1.41829	-0.477325	1.58623	-0.290828	-0.78854	-0.106709	0.18023	-0.148759	-8.41756	0.220449	-0.245756	-11.12	-0.0232598	-0.0273924	3.11809	0.297914	-0.240928	3.52773	-0.312407	0.439523	-9.65913	-0.543425	0.541772	-9.25767	-0.81317
95	0.248908	-48.9793	-2.03159	0.548561	-58.81	-1.27705	-0.361289	2.15957	-0.32604	-0.659641	0.582806	0.0981932	-0.222268	-8.20868	0.223298	-0.289061	-10.8323	-0.0845596	-0.487303	2.95436	0.419735	-0.579055	3.47322	-0.367773	0.309046	-9.02791	-0.352303	0.395948	-8.76262	-0.94742
95.5	0.484859	-37.0877	-2.05238	0.700246	-45.1021	-1.09349	-0.33582	2.81009	-0.312921	-0.62949	1.28453	0.0619902	-0.334797	-8.0309	0.22914	-0.372175	-10.589	-0.146105	-0.720032	2.64003	0.526432	-0.662504	3.49662	-0.462306	0.0977061	-8.23552	-0.0859675	0.161718	-8.07403	-0.963738
96	0.677035	-26.1393	-1.9472	0.814098	-32.4027	-0.876239	-0.420227	3.4851	-0.243292	-0.712397	1.99174	0.039357	-0.48834	-7.86543	0.237955	-0.499857	-10.3784	-0.204807	-0.896294	2.08717	0.684024	-0.699426	3.27855	-0.639449	-0.130337	-7.3692	0.201696	-0.0924895	-7.23121	-0.873294
96.5	0.789057	-16.3049	-1.72505	0.857244	-20.9488	-0.644294	-0.588682	4.08134	-0.138287	-0.868766	2.72644	0.0123094	-0.682932	-7.69666	0.249622	-0.674528	-10.1893	-0.258605	-0.819509	1.35533	0.63256	-0.538328	2.66104	-0.646198	-0.297462	-6.52835	0.452898	-0.284021	-6.29243	-0.700966
97	0.799281	-7.68887	-1.40278	0.810419	-10.8878	-0.422632	-0.779963	4.51133	-0.0300332	-1.02674	3.49646	-0.0132405	-0.916233	-7.51352	0.263983	-0.895577	-10.0119	-0.306418	-0.662124	0.961162	0.318795	-0.357126	2.14864	-0.506161	-0.345463	-5.78542	0.621237	-0.35137	-5.31913	-0.480547
97.5	0.702468	-0.320368	-1.00017	0.668969	-2.26758	-0.236151	-0.929826	4.76015	0.0596597	-1.125	4.25686	-0.0183895	-1.18326	-7.31042	0.280885	-1.15891	-9.83865	-0.347958	-0.961283	1.19433	0.122522	-0.651306	2.23308	-0.477955	-0.262734	-5.15884	0.680604	-0.283034	-4.36328	-0.249471
98	0.507758	5.8522	-0.536542	0.440799	4.96786	-0.10377	-1.00601	4.88915	0.12782	-1.1475	4.9173	0.0103321	-1.47643	-7.08734	0.300185	-1.45688	-9.66523	-0.383471	-1.3469	1.71967	0.109537	-1.04807	2.66874	-0.448033	-0.0902569	-4.6108	0.626584	-0.123399	-3.45967	-0.0428178
98.5	0.234093	10.9587	-0.029448	0.142285	10.973	-0.0343368	-1.02231	4.98973	0.183876	-1.12709	5.39198	0.0708134	-1.7859	-6.8493	0.321726	-1.77873	-9.4903	-0.413479	-1.1595	2.0247	0.0370863	-0.904753	2.92121	-0.255283	0.0986417	-4.07131	0.472342	0.0493976	-2.6235	0.113121
99	-0.0952584	15.1937	0.505165	-0.206444	15.9824	-0.025248	-1.02137	5.12792	0.237877	-1.11705	5.64801	0.14916	-2.10031	-6.60516	0.345288	-2.11145	-9.31529	-0.438584	-0.719087	1.91395	-0.0262721	-0.520087	2.82157	-0.0778046	0.235455	-3.47666	0.242232	0.163301	-1.85345	0.206652
99.5	-0.457375	18.7909	1.05194	-0.585428	20.2772	-0.0638472	-1.03873	5.31752	0.293408	-1.1512	5.7139	0.231084	-2.40774	-6.36593	0.370527	-2.44096	-9.14374	-0.459333	-0.357543	1.58044	0.00672978	-0.244541	2.42176	0.0417659	0.291081	-2.80371	-0.0343054	0.188959	-1.13913	0.243995
100	-0.832438	21.9868	1.59516	-0.977054	24.1405	-0.130956	-1.07618	5.52722	0.347795	-1.22094	5.65368	0.310347	-2.69671	-6.14305	0.396914	-2.75351	-8.9804	-0.476162	0.139447	1.25729	0.00361087	0.101045	1.79741	0.25249	0.288654	-2.08285	-0.32728	0.152892	-0.470178	0.248041

## Sheet: SlipVelocity_MS
Medial-stabilized : Mean Slip Velocity (mm/s) in the Tibal Reference Frame
	Level Walking						Step-down						Step-up						Stand-to-sit						Sit-to-stand
	Medial Compartment			Lateral Compartment			Medial Compartment			Lateral Compartment			Medial Compartment			Lateral Compartment			Medial Compartment			Lateral Compartment			Medial Compartment			Lateral Compartment
% Activity	X	Y	Z	X	Y	Z	X	Y	Z	X	Y	Z	X	Y	Z	X	Y	Z	X	Y	Z	X	Y	Z	X	Y	Z	X	Y	Z
0	0.476168	10.1083	-0.20078	0.69702	7.73217	-0.189195	5.72177	20.6342	-5.45798	6.47344	1.47439	-0.59513	10.0234	-6.58812	-7.39032	10.6844	-2.71877	-6.55173	0.3278	3.46417	0.602648	0.523134	0.100846	0.59709	1.19382	-5.8365	-3.04146	1.48978	-4.36163	-1.73778
0.5	0.395317	9.81283	0.0392924	0.668358	7.43261	-0.0998078	4.94321	21.443	-5.44343	5.66058	2.41025	-1.49663	8.78394	-3.17731	-6.80313	9.3663	-0.453374	-5.88456	0.402124	4.31736	0.253288	0.564132	-0.12943	0.0918444	1.23533	-6.4296	-2.92139	1.526	-4.48335	-1.64565
1	0.315456	9.85024	0.262879	0.640093	7.42802	-0.000297834	4.15717	22.2259	-5.42715	4.83952	3.34871	-2.37932	7.55728	0.210819	-6.20873	8.06155	1.76953	-5.20213	0.379224	5.07296	-0.0735782	0.516987	-0.27489	-0.308696	1.24337	-6.94354	-2.76346	1.51957	-4.63781	-1.57834
1.5	0.236273	10.4835	0.454619	0.609432	7.98089	0.115883	3.36636	22.967	-5.40685	4.01331	4.28857	-3.2211	6.36412	3.52542	-5.60979	6.7905	3.89764	-4.4992	0.219161	5.70041	-0.311439	0.343548	-0.198731	-0.530442	1.19742	-7.33051	-2.54725	1.44514	-4.85291	-1.55354
2	0.158093	11.8886	0.602496	0.57349	9.28142	0.251426	2.57509	23.6548	-5.3811	3.18663	5.23111	-4.00165	5.22456	6.71143	-5.01114	5.57314	5.88001	-3.77557	-0.0375124	6.23723	-0.382203	0.0786077	0.240879	-0.557208	1.09301	-7.58584	-2.27894	1.29935	-5.14192	-1.58108
2.5	0.0820987	14.1258	0.699041	0.529607	11.4205	0.404285	1.78951	24.2842	-5.34946	2.36614	6.18019	-4.70348	4.15764	9.71067	-4.42046	4.42878	7.66936	-3.0376	-0.293451	6.74516	-0.279037	-0.187071	1.09394	-0.432121	0.93714	-7.74626	-1.98644	1.09561	-5.50041	-1.66054
3	0.0102341	17.1297	0.741942	0.4757	14.376	0.567786	1.01768	24.8561	-5.31246	1.56044	7.14205	-5.31275	3.18101	12.4646	-3.8484	3.37582	9.22474	-2.29877	-0.454132	7.28214	-0.0989793	-0.359535	2.2632	-0.233071	0.737123	-7.87187	-1.70439	0.85011	-5.90801	-1.78098
3.5	-0.0551135	20.7172	0.733943	0.410627	18.0147	0.731627	0.269452	25.3779	-5.27127	0.779908	8.12494	-5.81978	2.31094	14.9185	-3.30837	2.43154	10.5141	-1.57904	-0.478379	7.91761	0.0271056	-0.390368	3.54033	-0.0353545	0.488993	-8.0208	-1.4576	0.566696	-6.3343	-1.92232
4	-0.111527	24.6119	0.682073	0.334508	22.1074	0.883454	-0.444013	25.8621	-5.22731	0.0361496	9.13851	-6.21926	1.56229	17.0264	-2.81571	1.612	11.5169	-0.903265	-0.385935	8.74476	0.0431166	-0.287718	4.69608	0.113307	0.172347	-8.2281	-1.25121	0.229298	-6.74667	-2.05837
4.5	-0.156906	28.4815	0.596357	0.248959	26.3574	1.01066	-1.11083	26.3246	-5.18174	-0.65868	10.1929	-6.51014	0.948438	18.7556	-2.38637	0.931712	12.2254	-0.298495	-0.234077	9.83215	0.0034795	-0.0998419	5.56474	0.190838	-0.243694	-8.49788	-1.07181	-0.192542	-7.11793	-2.16058
5	-0.189651	31.9795	0.488266	0.157174	30.4349	1.10211	-1.71914	26.7836	-5.13504	-1.2927	11.2978	-6.69532	0.480958	20.0905	-2.03521	0.403083	12.6459	0.209121	-0.0947142	11.1328	0.00172582	0.0993629	6.1033	0.186877	-0.784218	-8.81188	-0.897795	-0.726033	-7.43224	-2.20224
5.5	-0.208665	34.7879	0.369199	0.0638014	34.0157	1.14948	-2.25795	27.2565	-5.08665	-1.85516	12.4609	-6.7811	0.16882	21.0344	-1.77413	0.0355175	12.7979	0.597673	-0.0344333	12.448	0.0694301	0.225166	6.42523	0.106318	-1.44841	-9.14943	-0.713095	-1.37288	-7.68879	-2.16261
6	-0.213254	36.6522	0.249258	-0.0254267	36.8161	1.14831	-2.71783	27.758	-5.03483	-2.33721	13.6871	-6.77651	0.0171671	21.6093	-1.61032	-0.1659	12.7132	0.85243	-0.0791514	13.5211	0.146443	0.222677	6.78259	-0.0057706	-2.19528	-9.50846	-0.517122	-2.09328	-7.90276	-2.03052
6.5	-0.20305	37.4073	0.136472	-0.104304	38.6224	1.09843	-3.09167	28.2987	-4.9767	-2.73256	14.9767	-6.69257	0.0256925	21.8535	-1.54474	-0.201983	12.4325	0.967995	-0.178535	14.2108	0.142486	0.119412	7.46304	-0.0559436	-2.94343	-9.91654	-0.326665	-2.80536	-8.10311	-1.80698
7	-0.178056	36.9901	0.0364933	-0.166946	39.3097	1.00412	-3.37507	28.883	-4.90845	-3.03787	16.3252	-6.5415	0.186896	21.8174	-1.57134	-0.0810475	12.0032	0.949345	-0.224401	14.5933	0.0220743	0.0241813	8.62687	0.0488143	-3.58768	-10.4252	-0.169437	-3.40249	-8.32652	-1.5061
7.5	-0.138854	35.4395	-0.0473237	-0.208646	38.8495	0.873697	-3.56663	29.5085	-4.82573	-3.25287	17.7222	-6.33597	0.484604	21.5584	-1.67689	0.179824	11.4755	0.811597	-0.141863	14.8856	-0.163109	0.0378046	10.1828	0.31453	-4.02756	-11.0892	-0.0728758	-3.78351	-8.60866	-1.15401
8	-0.086907	32.8849	-0.11361	-0.226623	37.3055	0.718863	-3.66794	30.1658	-4.72409	-3.38027	19.1514	-6.08848	0.893193	21.1356	-1.84176	0.554257	10.8992	0.57854	0.0198871	15.2532	-0.310056	0.145321	11.8032	0.619019	-4.19724	-11.9408	-0.0533533	-3.88403	-8.97486	-0.785488
8.5	-0.0248138	29.5258	-0.162618	-0.220484	34.8205	0.553586	-3.68335	30.8392	-4.59955	-3.42534	20.5911	-5.81072	1.37793	20.6046	-2.0414	1.00716	10.3211	0.280158	0.102035	15.6851	-0.329511	0.208402	13.0936	0.781143	-4.08534	-12.9698	-0.10992	-3.69698	-9.43382	-0.438926
9	0.0436737	25.606	-0.195906	-0.192256	31.5946	0.392823	-3.61948	31.5071	-4.44901	-3.39539	22.0145	-5.5132	1.89669	20.0135	-2.24847	1.49661	9.78301	-0.0505102	-0.0317314	16.0575	-0.194913	0.087853	13.8243	0.700167	-3.73708	-14.1208	-0.224216	-3.27429	-9.97651	-0.150137
9.5	0.113999	21.3865	-0.216112	-0.145918	27.8607	0.251114	-3.48466	32.1442	-4.2707	-3.29899	23.3915	-5.20491	2.40303	19.4008	-2.43537	1.977	9.31962	-0.380724	-0.360306	16.319	0.0458342	-0.213778	14.0815	0.43887	-3.23878	-15.3073	-0.365582	-2.71003	-10.5805	0.0540091
10	0.181554	17.1187	-0.226765	-0.0864811	23.8586	0.141259	-3.28825	32.7231	-4.06446	-3.14532	24.6899	-4.8932	2.85035	18.7939	-2.57691	2.40316	8.95799	-0.681181	-0.697991	16.6023	0.294866	-0.529726	14.2281	0.164761	-2.69211	-16.437	-0.498914	-2.11283	-11.2176	0.161138
10.5	0.242739	13.0229	-0.232033	-0.0187735	19.8124	0.0732237	-3.04001	33.2157	-3.83179	-2.94343	25.877	-4.58373	3.19668	18.2094	-2.65267	2.735	8.71667	-0.928548	-0.826436	17.1447	0.453148	-0.651049	14.6877	0.00324197	-2.18869	-17.4364	-0.592663	-1.57886	-11.8609	0.176823
11	0.29608	9.27189	-0.236327	0.0538161	15.9122	0.0534262	-2.74946	33.5959	-3.57589	-2.70172	26.9217	-4.28052	3.40923	17.6544	-2.64895	2.94176	8.60533	-1.10713	-0.651444	18.0923	0.472759	-0.48359	15.6931	-0.0521818	-1.79394	-18.2639	-0.625191	-1.17507	-12.489	0.12455
11.5	0.343103	5.98236	-0.243736	0.130342	12.3025	0.0844492	-2.42551	33.8403	-3.30137	-2.42753	27.7961	-3.98611	3.46809	17.1288	-2.55998	3.00546	8.62466	-1.20954	-0.26274	19.3728	0.384134	-0.112731	17.1732	-0.0882781	-1.54318	-18.9069	-0.588659	-0.935524	-13.0868	0.0412075
12	0.38864	3.21306	-0.257331	0.212768	9.07676	0.165161	-2.07618	33.9306	-3.01396	-2.12704	28.477	-3.70174	3.36838	16.6267	-2.38826	2.92267	8.76637	-1.23639	0.128969	20.7488	0.274456	0.256674	18.8343	-0.146211	-1.44645	-19.3678	-0.490365	-0.867438	-13.6443	-0.0316892
12.5	0.440353	0.969813	-0.278485	0.3057	6.27944	0.291166	-1.70855	33.8536	-2.72008	-1.80534	28.9474	-3.42761	3.12041	16.1392	-2.14404	2.70443	9.01372	-1.19512	0.31342	21.9827	0.220621	0.421583	20.3405	-0.166693	-1.49557	-19.6478	-0.351598	-0.959397	-14.1544	-0.0591694
13	0.507423	-0.784324	-0.306386	0.415333	3.91195	0.455446	-1.32891	33.6029	-2.42631	-1.46667	29.1972	-3.16302	2.74793	15.6563	-1.84399	2.37426	9.3424	-1.09831	0.18369	22.9575	0.219996	0.281948	21.4546	-0.069162	-1.66815	-19.7383	-0.204078	-1.18604	-14.6132	-0.0230922
13.5	0.598562	-2.11568	-0.337919	0.547728	1.94288	0.649066	-0.943037	33.1781	-2.13894	-1.11494	29.224	-2.90668	2.28453	15.1683	-1.50938	1.9645	9.72216	-0.961632	-0.217802	23.6683	0.178836	-0.117735	22.083	0.125221	-1.92796	-19.6272	-0.0840799	-1.50816	-15.0189	0.0720262
14	0.719685	-3.10549	-0.368018	0.706705	0.31961	0.861821	-0.556592	32.5857	-1.86355	-0.754192	29.0334	-2.6569	1.76904	14.6672	-1.16369	1.51176	10.119	-0.801762	-0.716355	24.1397	-0.0189909	-0.607821	22.2573	0.270837	-2.22488	-19.3169	-0.0247944	-1.87188	-15.3716	0.199992
14.5	0.871707	-3.83655	-0.39051	0.891758	-1.02017	1.08274	-0.175488	31.8379	-1.6046	-0.389121	28.6384	-2.41176	1.24054	14.1479	-0.830385	1.05205	10.4978	-0.634633	-1.07918	24.382	-0.409925	-0.963687	22.0983	0.21291	-2.49909	-18.8459	-0.0482587	-2.21211	-15.6724	0.320746
15	1.04894	-4.3828	-0.399292	1.09643	-2.13862	1.30042	0.193752	30.9523	-1.36523	-0.0255362	28.059	-2.16933	0.73377	13.608	-0.530665	0.616557	10.8254	-0.474023	-1.12406	24.4227	-0.897164	-1.00701	21.7715	-0.0701022	-2.69115	-18.3013	-0.15895	-2.46272	-15.9231	0.392594
15.5	1.23846	-4.80292	-0.389627	1.30751	-3.09055	1.50315	0.543795	29.9509	-1.14716	0.329388	27.3211	-1.92784	0.275782	13.0484	-0.281732	0.22858	11.0733	-0.330681	-0.81266	24.3471	-1.28873	-0.695971	21.437	-0.437109	-2.7554	-17.8142	-0.341273	-2.57107	-16.1288	0.384941
16	1.42066	-5.13827	-0.35925	1.50542	-3.9194	1.67901	0.866461	28.8591	-0.95071	0.667057	26.4553	-1.68586	-0.115918	12.4729	-0.0955776	-0.097943	11.2201	-0.211965	-0.271714	24.2769	-1.39809	-0.151003	21.2152	-0.692947	-2.67137	-17.5354	-0.562319	-2.51124	-16.3016	0.287503
16.5	1.571	-5.41453	-0.309007	1.66563	-4.65626	1.81586	1.1529	27.7041	-0.774986	0.977656	25.4952	-1.44238	-0.433465	11.8867	0.0215793	-0.358198	11.2525	-0.121909	0.277476	24.302	-1.142	0.408306	21.1827	-0.730704	-2.4483	-17.5976	-0.779584	-2.29018	-16.4657	0.113277
17	1.66278	-5.64593	-0.24283	1.76134	-5.32141	1.90151	1.394	26.5135	-0.618115	1.2506	24.4759	-1.19698	-0.677237	11.2958	0.0692294	-0.554824	11.1653	-0.0615944	0.63873	24.45	-0.585788	0.780422	21.3852	-0.588841	-2.12089	-18.0786	-0.951387	-1.94445	-16.6569	-0.105376
17.5	1.67057	-5.84033	-0.167018	1.76689	-5.92725	1.92414	1.58089	25.3145	-0.477584	1.47521	23.4319	-0.949912	-0.853347	10.7049	0.0519445	-0.695246	10.9607	-0.0297073	0.731263	24.728	0.0826261	0.877098	21.8364	-0.396325	-1.73901	-18.9759	-1.04668	-1.52943	-16.9161	-0.325987
18	1.5739	-6.00384	-0.0889406	1.66158	-6.48183	1.87305	1.70571	24.1317	-0.350584	1.64152	22.3954	-0.702106	-0.970654	10.1159	-0.021681	-0.788616	10.6459	-0.0231246	0.596864	25.176	0.641696	0.737865	22.495	-0.270003	-1.35562	-20.2053	-1.05119	-1.10592	-17.2763	-0.507397
18.5	1.36087	-6.14376	-0.0154339	1.4335	-6.9917	1.73985	1.76228	22.9864	-0.23435	1.74118	21.3947	-0.45522	-1.03786	9.52673	-0.14037	-0.842977	10.2301	-0.0374603	0.338089	25.8493	0.94675	0.471073	23.2445	-0.243667	-1.01749	-21.62	-0.968472	-0.728812	-17.748	-0.619704
19	1.03093	-6.26951	0.0487552	1.08271	-7.46369	1.51998	1.74687	21.8953	-0.12644	1.76829	20.4528	-0.211583	-1.06127	8.9297	-0.291618	-0.863133	9.72209	-0.0675188	0.0497189	26.7345	0.994153	0.181702	23.9037	-0.265524	-0.760255	-23.0467	-0.816522	-0.440264	-18.3095	-0.649934
19.5	0.596662	-6.39174	0.102109	0.623218	-7.90501	1.2145	1.65869	20.8697	-0.0249501	1.72017	19.5863	0.0258709	-1.04348	8.31157	-0.463114	-0.849573	9.12774	-0.107661	-0.209955	27.6871	0.891931	-0.0641314	24.2818	-0.252337	-0.606954	-24.3246	-0.621905	-0.267154	-18.9102	-0.602476
20	0.0840084	-6.52037	0.146779	0.0833055	-8.32214	0.831631	1.50039	19.9146	0.0713706	1.59784	18.8048	0.253727	-0.983162	7.65377	-0.643994	-0.798539	8.44873	-0.152122	-0.414628	28.4726	0.761404	-0.239863	24.2666	-0.157454	-0.568313	-25.3385	-0.413723	-0.220954	-19.4849	-0.495307
20.5	-0.469348	-6.66256	0.188184	-0.496197	-8.71899	0.387921	1.27811	19.0293	0.163094	1.40629	18.1106	0.468243	-0.875959	6.93378	-0.825799	-0.703131	7.68241	-0.195323	-0.562658	28.8974	0.652055	-0.352031	23.9059	-0.00183832	-0.643077	-26.038	-0.218832	-0.298451	-19.9771	-0.354233
21	-1.0174	-6.82146	0.233787	-1.06571	-9.09515	-0.0915512	1.00141	18.2065	0.25017	1.15438	17.499	0.665532	-0.716015	6.12715	-1.00307	-0.55518	6.82291	-0.232219	-0.672195	28.9323	0.533648	-0.431769	23.4233	0.155755	-0.818299	-26.4397	-0.0586596	-0.482822	-20.3612	-0.207304
21.5	-1.51084	-6.99614	0.291271	-1.57249	-9.44509	-0.57419	0.682834	17.4336	0.332054	0.854456	16.9591	0.841777	-0.498002	5.21002	-1.17354	-0.347503	5.8632	-0.258695	-0.761188	28.7357	0.355733	-0.508475	23.1234	0.278787	-1.07034	-26.6154	0.052636	-0.745605	-20.6546	-0.0805908
22	-1.90307	-7.18281	0.36647	-1.96725	-9.75891	-1.02226	0.337299	16.6933	0.407867	0.521684	16.4746	0.993445	-0.219127	4.16177	-1.33779	-0.0761031	4.79766	-0.271965	-0.816485	28.5553	0.111257	-0.573203	23.2206	0.380272	-1.36743	-26.6698	0.108938	-1.05031	-20.9149	0.00464426
22.5	-2.15639	-7.37672	0.461476	-2.21087	-10.0246	-1.39659	-0.0187494	15.9648	0.47658	0.173158	16.0256	1.11751	0.119221	2.96739	-1.49861	0.258049	3.62457	-0.270928	-0.788404	28.5778	-0.148934	-0.571541	23.7045	0.488038	-1.67387	-26.7154	0.1118	-1.35771	-21.2239	0.0339052
23	-2.24734	-7.57405	0.573377	-2.28003	-10.2317	-1.66111	-0.368269	15.2251	0.537171	-0.17314	15.59	1.21167	0.51048	1.61929	-1.65991	0.647984	2.34811	-0.256389	-0.631022	28.8275	-0.353881	-0.44724	24.354	0.588253	-1.95519	-26.8506	0.0687393	-1.63179	-21.6625	0.00103303
23.5	-2.1702	-7.77295	0.693945	-2.1707	-10.3751	-1.78782	-0.694589	14.4503	0.588769	-0.499425	15.1451	1.27452	0.942735	0.118156	-1.82548	1.08062	0.979328	-0.231075	-0.354875	29.1863	-0.463684	-0.200878	24.9038	0.614049	-2.18301	-27.1452	-0.00966772	-1.84497	-22.2872	-0.0906333
24	-1.93811	-7.97336	0.810458	-1.89894	-10.4579	-1.76115	-0.982344	13.6179	0.630734	-0.789165	14.6694	1.30567	1.39941	-1.5271	-1.99768	1.53758	-0.463973	-0.199391	-0.0380221	29.5162	-0.491062	0.0942899	25.2405	0.496516	-2.33877	-27.6348	-0.113082	-1.98149	-23.1124	-0.227995
24.5	-1.58136	-8.17545	0.907576	-1.49858	-10.4935	-1.58118	-1.21828	12.7076	0.6627	-1.02799	14.1437	1.30586	1.86069	-3.30023	-2.17633	1.99688	-1.95838	-0.166921	0.216908	29.7915	-0.482036	0.334101	25.4759	0.227829	-2.41601	-28.3232	-0.233796	-2.03864	-24.1059	-0.389558
25	-1.14324	-8.37709	0.970002	-1.01642	-10.5039	-1.26487	-1.39188	11.7028	0.684569	-1.20446	13.5529	1.27692	2.30549	-5.17931	-2.35797	2.43516	-3.47692	-0.139721	0.339431	30.1323	-0.480605	0.442834	25.8404	-0.122104	-2.42145	-29.1893	-0.367056	-2.02654	-25.1964	-0.548954
25.5	-0.674054	-8.57127	0.985432	-0.505649	-10.5169	-0.845014	-1.49583	10.5921	0.696469	-1.31051	12.8863	1.22174	2.71363	-7.13862	-2.53565	2.83016	-4.99149	-0.123502	0.316426	30.7023	-0.507517	0.403231	26.4792	-0.442994	-2.37477	-30.1958	-0.508979	-1.96699	-26.2921	-0.680469
26	-0.224245	-8.74427	0.947203	-0.0185507	-10.5614	-0.36687	-1.52618	9.36987	0.698693	-1.34174	12.1383	1.14409	3.06791	-9.15061	-2.69934	3.16306	-6.47543	-0.122837	0.177432	31.5506	-0.558975	0.245526	27.3059	-0.638505	-2.30657	-31.2957	-0.653039	-1.89123	-27.3039	-0.765398
26.5	0.162136	-8.87542	0.856085	0.400115	-10.6612	0.117109	-1.48233	8.03672	0.691639	-1.29737	11.3087	1.04842	3.35566	-11.1876	-2.83689	3.42033	-7.90577	-0.14051	-0.0346996	32.5254	-0.613039	0.0175847	28.0251	-0.663381	-2.25347	-32.437	-0.787127	-1.83568	-28.1666	-0.797174
27	0.452716	-8.93872	0.720785	0.718242	-10.8303	0.553808	-1.3668	6.59975	0.675748	-1.17999	10.4021	0.939605	3.56972	-13.223	-2.93555	3.59472	-9.26488	-0.177139	-0.276242	33.3342	-0.638845	-0.231982	28.3155	-0.533927	-2.25028	-33.5632	-0.893369	-1.83503	-28.8515	-0.783111
27.5	0.630057	-8.90631	0.556985	0.919246	-11.0696	0.896224	-1.18486	5.07226	0.651479	-0.995155	9.42761	0.82259	3.70847	-15.2319	-2.98362	3.68546	-10.5415	-0.231099	-0.487122	33.7076	-0.613105	-0.442157	28.046	-0.313896	-2.32026	-34.6145	-0.951748	-1.91334	-29.3678	-0.741644
28	0.692526	-8.75299	0.385037	1.00247	-11.3661	1.1095	-0.943986	3.47309	0.619297	-0.750757	8.39787	0.702127	3.77518	-17.1916	-2.97214	3.69743	-11.7308	-0.298793	-0.573169	33.5477	-0.536798	-0.520788	27.3694	-0.081402	-2.46653	-35.5318	-0.946598	-2.07539	-29.7516	-0.695684
28.5	0.652851	-8.46101	0.226728	0.981319	-11.6948	1.17527	-0.653303	1.82573	0.579687	-0.456424	7.32806	0.582462	3.7766	-19.0813	-2.89631	3.63967	-12.8345	-0.375181	-0.431036	32.9625	-0.432771	-0.365159	26.6227	0.104831	-2.66812	-36.2647	-0.873126	-2.30196	-30.0498	-0.664461
29	0.534778	-8.02394	0.10171	0.879668	-12.0231	1.0937	-0.322991	0.15715	0.533193	-0.122838	6.23481	0.467108	3.72126	-20.8826	-2.75628	3.52338	-13.8594	-0.454502	-0.0242306	32.174	-0.323296	0.0642389	26.1078	0.214997	-2.88308	-36.7831	-0.740542	-2.55175	-30.3038	-0.656893
29.5	0.368535	-7.44889	0.0242937	0.72727	-12.3164	0.882874	0.0362624	-1.50355	0.480454	0.238873	5.13514	0.358674	3.61768	-22.5792	-2.55741	3.3599	-14.8167	-0.531052	0.551799	31.3777	-0.216637	0.675905	25.9163	0.232099	-3.05866	-37.0881	-0.569694	-2.77046	-30.5389	-0.668822
30	0.185921	-6.75662	0.00120255	0.555006	-12.5447	0.575731	0.413731	-3.12655	0.422251	0.61766	4.0454	0.258798	3.47279	-24.1579	-2.30969	3.15893	-15.7202	-0.59989	1.09766	30.6697	-0.122807	1.27038	25.9238	0.142528	-3.14548	-37.2151	-0.385805	-2.90475	-30.7626	-0.684766
30.5	0.015804	-5.97946	0.0306965	0.390659	-12.6871	0.214983	0.799017	-4.68275	0.359527	1.00295	2.98039	0.16817	3.29104	-25.6092	-2.0267	2.92735	-16.5856	-0.657379	1.43759	30.1011	-0.0726903	1.66509	25.9421	-0.0407361	-3.11097	-37.2272	-0.209634	-2.91647	-30.9693	-0.683073
31	-0.119341	-5.15761	0.103187	0.255772	-12.7354	-0.153099	1.18229	-6.14509	0.293405	1.38491	1.95268	0.0866476	3.07406	-26.9286	-1.72407	2.66878	-17.4287	-0.701467	1.5476	29.7897	-0.0986775	1.82333	25.9002	-0.248091	-2.94794	-37.1985	-0.0514401	-2.79258	-31.1485	-0.642419
31.5	-0.205501	-4.33436	0.203166	0.163825	-12.6944	-0.485104	1.5544	-7.48972	0.225167	1.75457	0.972104	0.0134493	2.82119	-28.1174	-1.41789	2.38404	-18.2643	-0.731709	1.56085	29.9328	-0.185559	1.86318	25.905	-0.372355	-2.67573	-37.1953	0.0892621	-2.54817	-31.2926	-0.547663
32	-0.237702	-3.55134	0.312031	0.119792	-12.5804	-0.746129	1.90693	-8.69696	0.156228	2.10382	0.0455323	-0.052597	2.53059	-29.1834	-1.12315	2.07225	-19.1054	-0.749028	1.62492	30.6448	-0.254987	1.91947	26.135	-0.344938	-2.33485	-37.2618	0.218259	-2.22242	-31.4009	-0.39389
32.5	-0.219247	-2.84429	0.411242	0.120886	-12.4172	-0.913847	2.23211	-9.75205	0.0880786	2.42537	-0.823189	-0.112787	2.20086	-30.1412	-0.852509	1.73241	-19.9624	-0.755291	1.72764	31.7573	-0.22165	1.97477	26.6557	-0.197368	-1.97753	-37.4179	0.338771	-1.86964	-31.4819	-0.188179
33	-0.159933	-2.23999	0.48524	0.158206	-12.232	-0.980474	2.52273	-10.6455	0.0222277	2.71255	-1.63305	-0.168281	1.83269	-31.011	-0.615593	1.36521	-20.8419	-0.752805	1.66185	32.8258	-0.072833	1.82745	27.3212	-0.0313009	-1.65721	-37.668	0.445724	-1.54838	-31.5527	0.0509737
33.5	-0.0736741	-1.75472	0.523645	0.218925	-12.0504	-0.952455	2.77211	-11.3731	-0.0398642	2.95923	-2.3855	-0.219885	1.43039	-31.8175	-0.418682	0.974509	-21.7473	-0.74382	1.19211	33.4102	0.115742	1.25753	27.8551	0.0839191	-1.41905	-38.0128	0.525441	-1.31037	-31.638	0.296607
34	0.0240686	-1.39387	0.522435	0.288661	-11.8929	-0.84807	2.97395	-11.9362	-0.0968445	3.15972	-3.08397	-0.267893	1.00276	-32.5872	-0.264887	0.568373	-22.6777	-0.730135	0.29778	33.3933	0.249876	0.264087	28.0474	0.176372	-1.29211	-38.4565	0.560972	-1.1907	-31.7669	0.518425
34.5	0.118649	-1.15279	0.484027	0.353687	-11.7725	-0.693505	3.12248	-12.3406	-0.14752	3.30871	-3.73325	-0.312023	0.563375	-33.3462	-0.1546	0.159284	-23.6286	-0.712873	-0.724902	33.0288	0.301095	-0.8392	27.8941	0.320806	-1.28327	-39.0007	0.540266	-1.1997	-31.9686	0.689248
35	0.198082	-1.01823	0.416353	0.402719	-11.6941	-0.518108	3.21247	-12.5966	-0.190897	3.40137	-4.33878	-0.351423	0.129808	-34.1172	-0.0860837	-0.236523	-24.5925	-0.69244	-1.41205	32.6732	0.321825	-1.57644	27.5599	0.523421	-1.37382	-39.6285	0.462975	-1.31826	-32.2653	0.7911
35.5	0.254155	-0.970162	0.331211	0.428054	-11.6554	-0.349704	3.2395	-12.7175	-0.226205	3.43347	-4.906	-0.384771	-0.277881	-34.9173	-0.0560417	-0.600587	-25.5592	-0.668643	-1.431	32.4704	0.384814	-1.60768	27.212	0.674087	-1.52084	-40.2902	0.34258	-1.49915	-32.6658	0.818929
36	0.282722	-0.983685	0.242188	0.425959	-11.6481	-0.210692	3.20024	-12.7195	-0.252911	3.40169	-5.4397	-0.410441	-0.639355	-35.7558	-0.0600571	-0.914382	-26.5172	-0.640932	-0.800399	32.2751	0.510834	-0.948974	26.8837	0.629592	-1.6652	-40.9036	0.20291	-1.67655	-33.1607	0.780535
36.5	0.283217	-1.03089	0.162551	0.396326	-11.6611	-0.115518	3.0928	-12.6197	-0.270724	3.30391	-5.94343	-0.426713	-0.936546	-36.6341	-0.092863	-1.16181	-27.455	-0.608685	0.133456	31.8411	0.645273	0.0482849	26.4926	0.347331	-1.7465	-41.3769	0.0707435	-1.78351	-33.7236	0.692718
37	0.257592	-1.08265	0.103369	0.341728	-11.6816	-0.069757	2.91707	-12.4363	-0.27959	3.1396	-6.41911	-0.432005	-1.15615	-37.5451	-0.148464	-1.33163	-28.3617	-0.571477	0.938581	31.0688	0.69306	0.936958	25.9931	-0.067136	-1.72139	-41.6496	-0.0322519	-1.77306	-34.3172	0.575152
37.5	0.208977	-1.11041	0.0721306	0.266152	-11.6978	-0.0707617	2.67512	-12.1866	-0.279685	2.91012	-6.86673	-0.425104	-1.29166	-38.4749	-0.220189	-1.41936	-29.229	-0.529285	1.36841	30.1052	0.582367	1.44945	25.5158	-0.441931	-1.57905	-41.7307	-0.0950181	-1.63547	-34.9035	0.444193
38	0.140458	-1.088	0.0719763	0.17373	-11.6984	-0.10954	2.3714	-11.8871	-0.271407	2.61903	-7.28432	-0.405356	-1.34453	-39.4042	-0.300769	-1.42842	-30.0514	-0.482606	1.46241	29.2494	0.318057	1.60782	25.3414	-0.661511	-1.34733	-41.7134	-0.118257	-1.40445	-35.4531	0.308615
38.5	0.0542966	-0.993446	0.101579	0.0678137	-11.6737	-0.173355	2.0129	-11.5526	-0.255367	2.2723	-7.66804	-0.372815	-1.32427	-40.3114	-0.382536	-1.37006	-30.8274	-0.432469	1.42724	28.7553	-0.00836134	1.61161	25.6913	-0.715977	-1.08605	-41.7509	-0.111537	-1.14831	-35.9497	0.168387
39	-0.0481741	-0.810675	0.155615	-0.0493629	-11.6135	-0.248489	1.60911	-11.1956	-0.232375	1.87826	-8.01258	-0.328326	-1.2474	-41.1753	-0.457798	-1.26229	-31.5599	-0.380378	1.43226	28.6726	-0.265609	1.63157	26.494	-0.65502	-0.868898	-41.9953	-0.0883815	-0.948556	-36.3878	0.0166363
39.5	-0.165932	-0.530909	0.225699	-0.17636	-11.5066	-0.322686	1.17184	-10.8265	-0.203428	1.44756	-8.31161	-0.273536	-1.13523	-41.9771	-0.519364	-1.12761	-32.2561	-0.328181	1.50156	28.8254	-0.361791	1.69525	27.3463	-0.51787	-0.760368	-42.5261	-0.061924	-0.873402	-36.7648	-0.155775
40	-0.29712	-0.153558	0.301579	-0.311644	-11.3391	-0.386933	0.714812	-10.4533	-0.169691	0.992753	-8.55846	-0.210842	-1.01096	-42.7037	-0.561175	-0.990039	-32.9268	-0.277896	1.56149	28.9419	-0.299719	1.73158	27.7418	-0.311041	-0.796127	-43.2998	-0.0427966	-0.956173	-37.0725	-0.354171
40.5	-0.437725	0.313635	0.372429	-0.452427	-11.0946	-0.43643	0.25307	-10.082	-0.132477	0.527906	-8.74679	-0.143282	-0.896282	-43.3481	-0.578924	-0.871774	-33.5859	-0.231485	1.54807	28.8488	-0.164351	1.68069	27.3973	-0.0372772	-0.973802	-44.1486	-0.0392229	-1.1863	-37.2938	-0.574055
41	-0.580557	0.855337	0.428037	-0.593627	-10.7543	-0.470765	-0.197668	-9.71703	-0.0932119	0.0679237	-8.87138	-0.0743811	-0.808148	-43.9107	-0.570544	-0.789915	-34.2479	-0.19061	1.45363	28.5938	-0.0533751	1.54179	26.4126	0.271315	-1.25667	-44.8358	-0.0578115	-1.51545	-37.409	-0.797064
41.5	-0.71494	1.45031	0.459785	-0.727331	-10.2995	-0.493437	-0.621812	-9.36118	-0.0533969	-0.372146	-8.92872	-0.00796674	-0.756168	-44.3987	-0.536446	-0.753856	-34.9264	-0.156348	1.29504	28.3941	-0.0107216	1.33779	25.1489	0.554184	-1.58741	-45.1473	-0.103401	-1.87513	-37.4093	-0.99076
42	-0.82739	2.07393	0.461346	-0.843057	-9.71423	-0.510896	-1.0047	-9.01662	-0.014561	-0.777866	-8.91762	0.0520234	-0.741016	-44.8246	-0.479477	-0.763692	-35.631	-0.128923	1.07791	28.4421	-0.0163084	1.07604	23.961	0.755842	-1.90543	-44.9808	-0.1775	-2.19793	-37.3107	-1.1135
42.5	-0.903299	2.70141	0.429098	-0.928845	-8.98926	-0.531285	-1.33336	-8.68511	0.0217962	-1.13615	-8.83957	0.101737	-0.754195	-45.2043	-0.404546	-0.809968	-36.365	-0.107491	0.810901	28.7232	-0.0287647	0.765614	23.0186	0.862068	-2.16115	-44.394	-0.276403	-2.43419	-37.1576	-1.12433
43	-0.929333	3.3112	0.36229	-0.973052	-8.12499	-0.563044	-1.59719	-8.36843	0.0542647	-1.43594	-8.69894	0.137588	-0.779232	-45.5546	-0.318019	-0.874863	-37.1233	-0.0900435	0.538114	29.0132	-0.028772	0.45604	22.3225	0.907183	-2.32329	-43.5886	-0.390615	-2.55923	-37.012	-0.995993
43.5	-0.896081	3.88847	0.263014	-0.966443	-7.13383	-0.61347	-1.78848	-8.06876	0.0815883	-1.66871	-8.50293	0.156416	-0.794179	-45.8909	-0.226945	-0.934709	-37.8915	-0.0734981	0.323987	29.0706	-0.0203301	0.222175	21.8258	0.941853	-2.37902	-42.8378	-0.506314	-2.57096	-36.9281	-0.7273
44	-0.800321	4.42795	0.136035	-0.904131	-6.04028	-0.687383	-1.90279	-7.78885	0.102727	-1.82894	-8.26138	0.155626	-0.775087	-46.2248	-0.138248	-0.963519	-38.6459	-0.0540198	0.189489	28.8509	-0.00178435	0.0909974	21.503	0.982905	-2.32992	-42.3862	-0.608087	-2.48193	-36.9252	-0.350009
44.5	-0.646376	4.9359	-0.0114975	-0.786903	-4.87844	-0.786013	-1.93912	-7.53209	0.116912	-1.91425	-7.98633	0.133295	-0.699951	-46.563	-0.058007	-0.93703	-39.3552	-0.0275673	0.0800741	28.5322	0.048296	-0.000150043	21.3256	0.987528	-2.18713	-42.3656	-0.681427	-2.31084	-36.9723	0.0737744
45	-0.44619	5.431	-0.170459	-0.621637	-3.68674	-0.906297	-1.89985	-7.30246	0.123691	-1.92549	-7.69144	0.0882608	-0.552513	-46.9067	0.00909301	-0.836648	-39.9847	0.00938766	-0.0711394	28.3176	0.150622	-0.137639	21.2335	0.881113	-1.96783	-42.7581	-0.714099	-2.07693	-36.9928	0.464906
45.5	-0.218042	5.94383	-0.330315	-0.420702	-2.50015	-1.04075	-1.7906	-7.10428	0.122962	-1.8666	-7.39138	0.0201797	-0.325314	-47.2519	0.0600716	-0.652687	-40.4998	0.0590837	-0.23644	28.2088	0.296425	-0.30779	21.1793	0.62406	-1.69306	-43.4162	-0.696759	-1.79817	-36.8906	0.748135
46	0.0158801	6.51528	-0.479872	-0.200467	-1.34076	-1.17807	-1.61983	-6.94195	0.114981	-1.74432	-7.10102	-0.0704337	-0.0214889	-47.5907	0.0937167	-0.386349	-40.8717	0.121785	-0.271848	27.9891	0.444934	-0.35917	21.1937	0.264043	-1.38567	-44.1268	-0.624028	-1.49128	-36.5864	0.873908
46.5	0.232627	7.19389	-0.608243	0.0208099	-0.208035	-1.30439	-1.39836	-6.81953	0.100361	-1.56776	-6.83475	-0.182193	0.34503	-47.9134	0.110425	-0.0500964	-41.082	0.195345	-0.0356714	27.4591	0.548869	-0.125609	21.3593	-0.0743395	-1.06696	-44.6884	-0.496802	-1.1714	-36.0479	0.832993
47	0.411768	8.03261	-0.705984	0.225332	0.92967	-1.40534	-1.13881	-6.74036	0.0800471	-1.34792	-6.60575	-0.312847	0.750958	-48.2107	0.111876	0.333676	-41.1265	0.275151	0.458508	26.7054	0.581725	0.394148	21.6908	-0.260131	-0.752539	-44.9717	-0.325238	-0.850338	-35.3045	0.658073
47.5	0.538249	9.08542	-0.766332	0.398003	2.14065	-1.46826	-0.85494	-6.70666	0.0552719	-1.09711	-6.42533	-0.459318	1.16655	-48.4756	0.100621	0.735504	-41.0171	0.354509	1.02085	26.1139	0.545162	0.992265	22.0615	-0.2328	-0.449107	-44.9448	-0.130513	-0.534445	-34.44	0.411435
48	0.60438	10.4042	-0.786378	0.528248	3.53106	-1.48453	-0.560993	-6.71914	0.0275032	-0.828335	-6.30242	-0.617765	1.55951	-48.7055	0.0796567	1.12281	-40.7813	0.42544	1.43614	26.0672	0.456884	1.41231	22.286	-0.0273189	-0.155001	-44.6605	0.0569741	-0.224506	-33.5698	0.163459
48.5	0.610659	12.0364	-0.767985	0.611213	5.24101	-1.45136	-0.27101	-6.77683	-0.00162364	-0.554669	-6.24311	-0.783678	1.89927	-48.9031	0.0520671	1.46431	-40.46	0.4798	1.64204	26.5883	0.33399	1.56572	22.2898	0.262748	0.134277	-44.2198	0.204117	0.0804417	-32.8096	-0.0297409
49	0.565384	14.0233	-0.718245	0.648239	7.43522	-1.3727	0.0018147	-6.8769	-0.0303777	-0.28866	-6.25039	-0.952009	2.16097	-49.0757	0.0207637	1.73423	-40.1018	0.510513	1.75324	27.2804	0.186392	1.58346	22.1794	0.542021	0.417174	-43.728	0.285036	0.376007	-32.2488	-0.141193
49.5	0.483165	16.3998	-0.649297	0.646571	10.2892	-1.25907	0.245747	-7.01469	-0.0570074	-0.0417572	-6.32401	-1.11734	2.32856	-49.2344	-0.0116454	1.91557	-39.7575	0.512724	1.90626	27.632	0.0239629	1.64799	22.1298	0.741413	0.678389	-43.2616	0.290681	0.645662	-31.9336	-0.175615
50	0.382602	19.1949	-0.577411	0.618349	13.9723	-1.12609	0.451048	-7.18392	-0.0798137	0.176208	-6.4605	-1.27406	2.39653	-49.3921	-0.0428775	2.00204	-39.4733	0.484646	2.08442	27.4002	-0.132852	1.77965	22.2069	0.810302	0.887607	-42.8533	0.233454	0.859204	-31.8616	-0.160206
50.5	0.283466	22.4334	-0.521313	0.578919	18.6296	-0.992133	0.610429	-7.37695	-0.0972202	0.357466	-6.65339	-1.4166	2.37003	-49.56	-0.0709257	1.99833	-39.2839	0.427947	2.10107	26.7284	-0.253953	1.79509	22.3106	0.707025	1.00745	-42.4964	0.143876	0.979558	-31.9885	-0.128941
51	0.20374	26.1376	-0.499846	0.544592	24.3655	-0.875368	0.719393	-7.58523	-0.107837	0.496658	-6.89346	-1.53967	2.2635	-49.7455	-0.0939866	1.91873	-39.2088	0.347614	1.76063	25.9497	-0.314849	1.47622	22.2906	0.418712	1.0086	-42.1607	0.0599523	0.976724	-32.2415	-0.10754
51.5	0.156806	30.3296	-0.529158	0.52998	31.2307	-0.790721	0.776452	-7.79976	-0.110516	0.59109	-7.16928	-1.63846	2.09807	-49.949	-0.110418	1.78443	-39.249	0.251299	1.04986	25.326	-0.310809	0.786511	22.1045	-0.00145362	0.885544	-41.8125	0.0135384	0.843166	-32.5349	-0.104933
52	0.14904	35.0328	-0.619641	0.54513	39.2144	-0.74741	0.783194	-8.01164	-0.104403	0.640845	-7.46772	-1.70889	1.89817	-50.1627	-0.118764	1.62003	-39.3881	0.148301	0.194699	24.9556	-0.253552	-0.0562646	21.8588	-0.426087	0.665067	-41.4295	0.0196866	0.603039	-32.7872	-0.113349
52.5	0.17801	40.2724	-0.772957	0.592751	48.2424	-0.747459	0.744196	-8.21257	-0.0889718	0.648771	-7.77462	-1.74778	1.68799	-50.3696	-0.117862	1.44974	-39.5943	0.0483343	-0.459389	24.8416	-0.155451	-0.702183	21.7003	-0.70608	0.402192	-41.0072	0.0735525	0.309789	-32.9338	-0.115275
53	0.231421	46.0741	-0.979479	0.66592	58.181	-0.785469	0.666771	-8.3953	-0.0640575	0.620311	-8.07552	-1.75299	1.4883	-50.5452	-0.107026	1.29397	-39.8261	-0.03967	-0.647962	24.9538	-0.0233164	-0.880119	21.6725	-0.758687	0.164248	-40.5559	0.155846	0.0318764	-32.9353	-0.0932339
53.5	0.286983	52.4596	-1.21654	0.746695	68.8453	-0.849651	0.560555	-8.55398	-0.0298755	0.563191	-8.35632	-1.72354	1.31417	-50.6588	-0.086267	1.16687	-40.0377	-0.108558	-0.32545	25.2023	0.128594	-0.540653	21.6763	-0.621777	0.00936972	-40.0899	0.243776	-0.167924	-32.7806	-0.0382082
54	0.313337	59.4399	-1.44789	0.806054	80.0103	-0.923877	0.43694	-8.68444	0.0129699	0.486954	-8.60399	-1.65962	1.17372	-50.678	-0.0565035	1.07502	-40.1857	-0.153589	0.343911	25.3994	0.264811	0.154733	21.5647	-0.423213	-0.0314435	-39.6172	0.321955	-0.251088	-32.4831	0.0460247
54.5	0.272147	67.0056	-1.62468	0.805462	91.4222	-0.990298	0.308391	-8.78424	0.0634876	0.402377	-8.8072	-1.56259	1.06823	-50.5719	-0.0197085	1.01753	-40.2346	-0.172662	1.11168	25.3158	0.33829	0.960762	21.275	-0.287089	0.0385778	-39.1337	0.387933	-0.212313	-32.0741	0.143504
55	0.121403	75.1153	-1.68839	0.700161	102.809	-1.03201	0.187666	-8.85267	0.120314	0.320785	-8.9568	-1.43487	0.993231	-50.316	0.0210645	0.987324	-40.1609	-0.166154	1.78001	24.8186	0.320945	1.68047	20.8731	-0.255939	0.187764	-38.6264	0.44967	-0.0761179	-31.5937	0.231066
55.5	-0.180212	83.6834	-1.57559	0.444021	113.888	-1.03529	0.0870025	-8.89064	0.181738	0.253302	-9.04625	-1.27983	0.940438	-49.8955	0.0618085	0.973283	-39.9551	-0.136473	2.26198	23.9725	0.225751	2.22144	20.4764	-0.289253	0.370808	-38.0854	0.516328	0.115929	-31.0835	0.286144
56	-0.668173	92.5696	-1.22463	-0.00451129	124.373	-0.991064	0.017301	-8.90035	0.245743	0.210091	-9.07184	-1.10165	0.900093	-49.3083	0.0978591	0.96291	-39.622	-0.0874538	2.56992	23.0094	0.0968453	2.58253	20.1395	-0.323967	0.545262	-37.5193	0.587182	0.320651	-30.5803	0.295058
56.5	-1.36667	101.572	-0.583681	-0.676038	133.978	-0.89548	-0.012614	-8.88509	0.310062	0.199633	-9.03275	-0.905076	0.863264	-48.5662	0.124343	0.944954	-39.1786	-0.0237527	2.78039	22.1864	-0.0235999	2.8223	19.8161	-0.33154	0.682908	-36.9654	0.644731	0.504649	-30.1124	0.259033
57	-2.28355	110.43	0.380794	-1.58423	142.424	-0.749708	0.00337789	-8.84882	0.372245	0.228092	-8.931	-0.69531	0.823773	-47.695	0.136739	0.911605	-38.6513	0.0496475	2.9955	21.6489	-0.119763	3.02939	19.4343	-0.325361	0.772827	-36.4884	0.656406	0.648237	-29.6964	0.195396
57.5	-3.4062	118.828	1.67607	-2.72107	149.442	-0.559175	0.0682363	-8.79586	0.42975	0.298824	-8.77118	-0.477765	0.779458	-46.7321	0.131471	0.85996	-38.0717	0.127763	3.28453	21.3988	-0.196485	3.27505	19.0238	-0.328347	0.817439	-36.1635	0.585264	0.742963	-29.3347	0.132824
58	-4.69932	126.418	3.27722	-4.05401	154.792	-0.332593	0.181508	-8.73061	0.480043	0.412065	-8.56012	-0.257912	0.732651	-45.7243	0.106462	0.7926	-37.4727	0.205762	3.61434	21.3716	-0.253867	3.54687	18.7781	-0.342092	0.825614	-36.0502	0.405676	0.7867	-29.015	0.101762
58.5	-6.10468	132.844	5.12436	-5.5256	158.27	-0.0810166	0.339305	-8.65729	0.520719	0.564828	-8.3064	-0.0411252	0.689869	-44.7227	0.0615403	0.71726	-36.8845	0.279003	3.82688	21.5345	-0.270638	3.71451	18.9693	-0.345104	0.807108	-36.1649	0.117279	0.780441	-28.7131	0.12329
59	-7.54364	137.778	7.12417	-7.0558	159.731	0.182936	0.534521	-8.57976	0.549625	0.751037	-8.01978	0.167464	0.660818	-43.7786	-0.00138337	0.645726	-36.3319	0.34304	3.71239	21.9057	-0.212613	3.58249	19.7381	-0.315567	0.770549	-36.4657	-0.249171	0.7287	-28.3986	0.200574
59.5	-8.92202	140.951	9.1561	-8.54701	159.108	0.44576	0.757276	-8.50137	0.564998	0.96187	-7.7107	0.36308	0.656914	-42.9386	-0.0784096	0.592148	-35.8323	0.393688	3.14723	22.4839	-0.0572082	3.01528	20.9033	-0.255358	0.724587	-36.8565	-0.637063	0.64241	-28.0443	0.316135
60	-10.1375	142.192	11.0829	-9.89154	156.426	0.69385	0.995563	-8.42501	0.565585	1.18632	-7.38963	0.541411	0.689521	-42.24	-0.16404	0.571041	-35.3942	0.427192	2.19694	23.1683	0.186475	2.04776	21.9733	-0.194123	0.680027	-37.2103	-0.978644	0.541293	-27.6345	0.435924
60.5	-11.0884	141.452	12.7646	-10.981	151.819	0.914645	1.23604	-8.35302	0.550754	1.41193	-7.06658	0.698693	0.768172	-41.707	-0.25181	0.595226	-35.0176	0.440528	1.10621	23.7605	0.473418	0.898633	22.4142	-0.167961	0.650621	-37.4042	-1.21367	0.452804	-27.1713	0.518604
61	-11.684	138.817	14.0732	-11.7167	145.526	1.09827	1.46494	-8.2873	0.520578	1.62559	-6.75059	0.831784	0.898971	-41.3483	-0.335081	0.673966	-34.6946	0.431765	0.184468	24.0561	0.732011	-0.121733	21.9966	-0.18898	0.651339	-37.3521	-1.30531	0.406721	-26.6753	0.526864
61.5	-11.8538	134.507	14.9074	-12.02	137.887	1.23954	1.66901	-8.22935	0.47588	1.81451	-6.4494	0.938231	1.08338	-41.1561	-0.407853	0.811517	-34.4106	0.400429	-0.334299	23.9512	0.881572	-0.746978	20.9372	-0.234343	0.694584	-37.0246	-1.24822	0.427015	-26.1815	0.43731
62	-11.5564	128.86	15.2037	-11.8422	129.319	1.34	1.83636	-8.18032	0.418228	1.96705	-6.16914	1.01632	1.31753	-41.1064	-0.465462	1.00624	-34.1464	0.347751	-0.377426	23.4863	0.857725	-0.859216	19.7174	-0.267485	0.78603	-36.4492	-1.06696	0.524322	-25.7323	0.246428
62.5	-10.7853	122.294	14.9422	-11.1703	120.283	1.4092	1.95733	-8.14109	0.349882	2.07353	-5.91424	1.0651	1.59213	-41.1612	-0.505033	1.25039	-33.8801	0.276723	-0.0374092	22.8093	0.644534	-0.522112	18.7512	-0.269179	0.92194	-35.6947	-0.806345	0.692232	-25.3687	-0.0284324
63	-9.57127	115.263	14.1478	-10.0313	111.249	1.46468	2.02505	-8.11227	0.273688	2.12693	-5.68735	1.08441	1.89299	-41.2725	-0.525615	1.53056	-33.5896	0.191906	0.48116	22.0983	0.300036	0.0541897	18.1846	-0.243359	1.08909	-34.8457	-0.517513	0.908837	-25.1229	-0.352827
63.5	-7.9812	108.209	12.8845	-8.491	102.647	1.52994	2.03588	-8.09419	0.192926	2.12335	-5.48948	1.0749	2.20213	-41.3872	-0.52797	1.82881	-33.2549	0.098997	0.93283	21.4847	-0.0490832	0.591543	17.9396	-0.192906	1.26725	-33.9805	-0.24411	1.14267	-25.0115	-0.682476
64	-6.11255	101.513	11.2469	-6.64833	94.8325	1.63055	1.98961	-8.08689	0.111112	2.06223	-5.32022	1.03797	2.49942	-41.452	-0.51408	2.1243	-32.8605	0.0041977	1.10527	21.0013	-0.257997	0.84243	17.8718	-0.0983326	1.4333	-33.155	-0.0128132	1.36058	-25.032	-0.97212
64.5	-4.08444	95.4531	9.34792	-4.62671	88.0557	1.78865	1.88933	-8.09001	0.0317799	1.94637	-5.17797	0.975729	2.76444	-41.4198	-0.486493	2.39533	-32.3968	-0.0865199	0.897832	20.5736	-0.240516	0.688233	17.8633	0.070694	1.56571	-32.3986	0.169345	1.53485	-25.1624	-1.18382
65	-2.02649	90.1827	7.30722	-2.56201	82.4395	2.01705	1.74117	-8.10281	-0.0417417	1.78169	-5.06032	0.89096	2.97861	-41.2539	-0.44764	2.62154	-31.8615	-0.168142	0.385446	20.0752	-0.0222802	0.203465	17.8186	0.320223	1.64834	-31.7174	0.310604	1.64784	-25.3642	-1.29284
65.5	-0.066739	85.7236	5.23994	-0.58971	77.9769	2.31423	1.55372	-8.12398	-0.106551	1.57677	-4.96438	0.787002	3.1271	-40.9318	-0.399305	2.78603	-31.2605	-0.237223	-0.18453	19.4331	0.274058	-0.359897	17.6586	0.610099	1.67288	-31.1025	0.425399	1.69348	-25.5885	-1.29007
66	1.67943	81.9769	3.24826	1.16735	74.54	2.66159	1.33741	-8.15172	-0.160359	1.34218	-4.88717	0.667654	3.20051	-40.4472	-0.34235	2.87717	-30.6073	-0.292289	-0.499913	18.71	0.507811	-0.688532	17.3698	0.86863	1.63955	-30.5394	0.524762	1.67599	-25.7839	-1.18122
66.5	3.11816	78.7515	1.41528	2.60898	71.9008	3.02415	1.10372	-8.18362	-0.201633	1.08977	-4.82589	0.537064	3.19603	-39.8101	-0.276771	2.88993	-29.9219	-0.333973	-0.357154	18.0814	0.605805	-0.577659	17.0431	1.03093	1.55585	-30.0163	0.610472	1.60651	-25.9041	-0.983696
67	4.18283	75.8025	-0.198693	3.66452	69.7622	3.35493	0.864327	-8.21671	-0.229683	0.83179	-4.77822	0.399602	3.11783	-39.0449	-0.202075	2.82646	-29.2296	-0.364868	0.211248	17.7023	0.5895	-0.0503737	16.8138	1.06642	1.43364	-29.5287	0.675277	1.49866	-25.9119	-0.722719
67.5	4.83666	72.8719	-1.55765	4.29631	67.7932	3.60256	0.63037	-8.24754	-0.244678	0.580164	-4.74247	0.259741	2.97679	-38.1878	-0.117885	2.69592	-28.5586	-0.389112	0.957699	17.5728	0.529843	0.663548	16.7227	0.97434	1.28583	-29.0812	0.708474	1.36449	-25.7814	-0.427531
68	5.07264	69.7265	-2.64932	4.5002	65.6661	3.72054	0.411752	-8.27228	-0.247604	0.345697	-4.71772	0.121935	2.78942	-37.2821	-0.0246406	2.51352	-27.9376	-0.411778	1.5886	17.5232	0.478263	1.28653	16.6295	0.762078	1.12387	-28.6843	0.70343	1.21243	-25.4989	-0.128184
68.5	4.91182	66.1834	-3.48268	4.30341	63.0921	3.67587	0.216593	-8.28688	-0.240145	0.137487	-4.70384	-0.00948773	2.57616	-36.3743	0.0757844	2.2989	-27.3932	-0.438134	1.96244	17.3368	0.435161	1.68044	16.2832	0.440827	0.957596	-28.3481	0.66277	1.04833	-25.0644	0.147391
69	4.40003	62.123	-4.08378	3.76025	59.8513	3.45482	0.0508597	-8.28728	-0.224524	-0.0375224	-4.70144	-0.130433	2.35925	-35.5093	0.179701	2.07402	-26.9481	-0.472877	2.16336	16.9037	0.373263	1.91982	15.5216	0.050104	0.797037	-28.0756	0.598356	0.879124	-24.4958	0.376291
69.5	3.6034	57.4892	-4.49055	2.94604	55.811	3.06485	-0.0818256	-8.26969	-0.203297	-0.174814	-4.71172	-0.237132	2.16037	-34.7262	0.281578	1.86088	-26.6188	-0.51943	2.38779	16.2876	0.281997	2.18884	14.4405	-0.3207	0.654763	-27.8569	0.526072	0.71685	-23.8338	0.543423
70	2.60293	52.2792	-4.74733	1.94988	50.9317	2.53242	-0.180189	-8.23075	-0.179123	-0.27237	-4.73639	-0.326231	1.99845	-34.0558	0.374426	1.67929	-26.4145	-0.579385	2.73735	15.6736	0.188503	2.5843	13.3858	-0.554128	0.546015	-27.6668	0.458278	0.579881	-23.1416	0.643403
70.5	1.48851	46.5273	-4.8996	0.867245	45.2583	1.8979	-0.245145	-8.16789	-0.154538	-0.330585	-4.7774	-0.394869	1.88781	-33.5183	0.45054	1.54493	-26.336	-0.652156	3.09986	15.2558	0.140254	2.99652	12.7561	-0.567356	0.484966	-27.4681	0.398142	0.488991	-22.4989	0.680537
71	0.353251	40.288	-4.98911	-0.206739	38.901	1.20909	-0.279507	-8.07947	-0.131744	-0.352016	-4.83674	-0.440754	1.83678	-33.1221	0.502524	1.46794	-26.3752	-0.734886	3.22848	15.1397	0.167794	3.17935	12.754	-0.367032	0.477697	-27.2196	0.338986	0.458687	-21.9855	0.66621
71.5	-0.711897	33.6199	-5.04952	-1.18294	32.0104	0.514599	-0.2876	-7.96499	-0.112431	-0.341031	-4.91627	-0.462228	1.8471	-32.8642	0.5244	1.45218	-26.5157	-0.822617	2.94957	15.2991	0.256533	2.94979	13.2639	-0.0499532	0.515282	-26.8876	0.269023	0.487593	-21.6618	0.614115
72	-1.62299	26.5757	-5.10313	-1.98279	24.7528	-0.141699	-0.274816	-7.82521	-0.0976509	-0.303372	-5.01747	-0.45834	1.91388	-32.7309	0.512648	1.49508	-26.7334	-0.908716	2.31049	15.5965	0.346115	2.33661	13.9373	0.251703	0.571774	-26.4585	0.178761	0.553574	-21.5517	0.535072
72.5	-2.30776	19.1966	-5.15924	-2.54212	17.2888	-0.7246	-0.247164	-7.66214	-0.0877525	-0.24569	-5.14129	-0.428894	2.02634	-32.6998	0.466974	1.58812	-26.9985	-0.985511	1.54031	15.8614	0.360263	1.55099	14.4147	0.441189	0.610537	-25.9462	0.0667838	0.618199	-21.6344	0.433855
73	-2.71003	11.5137	-5.21461	-2.81435	9.75934	-1.20932	-0.210834	-7.47904	-0.0823832	-0.175082	-5.28798	-0.374499	2.16893	-32.7423	0.39068	1.71786	-27.2773	-1.04507	0.874853	15.9867	0.255116	0.823397	14.5183	0.498302	0.598343	-25.3923	-0.0594356	0.640874	-21.8501	0.309897
73.5	-2.79363	3.5517	-5.2558	-2.77325	2.2792	-1.58121	-0.171817	-7.28019	-0.0805547	-0.0986544	-5.457	-0.296595	2.32302	-32.826	0.290562	1.86737	-27.5356	-1.08004	0.411571	15.9687	0.058562	0.264681	14.2897	0.469074	0.521854	-24.854	-0.188079	0.597467	-22.1164	0.161926
74	-2.54541	-4.66458	-5.26282	-2.41481	-5.06362	-1.83392	-0.135589	-7.07073	-0.0807699	-0.0231495	-5.64689	-0.197462	2.4687	-32.9178	0.176321	2.01785	-27.7416	-1.08444	0.106702	15.8502	-0.132451	-0.140577	13.8759	0.417903	0.398321	-24.3848	-0.309937	0.494582	-22.3492	-0.0056373
74.5	-1.9769	-13.1042	-5.21355	-1.75817	-12.2036	-1.96669	-0.10688	-6.85633	-0.0811965	0.0453565	-5.85529	-0.0801877	2.58671	-32.9867	0.0595836	2.15049	-27.8691	-1.05431	-0.117455	15.6244	-0.206852	-0.439206	13.3859	0.380666	0.273707	-24.0123	-0.423282	0.371386	-22.4815	-0.177973
75	-1.12384	-21.7257	-5.08815	-0.844868	-19.0927	-1.98165	-0.0895196	-6.64284	-0.079874	0.101678	-6.07892	0.0513845	2.66027	-33.0064	-0.0473598	2.24816	-27.9001	-0.988155	-0.272959	15.2066	-0.113151	-0.624241	12.8379	0.352071	0.207018	-23.7243	-0.533356	0.286309	-22.4724	-0.329875
75.5	-0.0433992	-30.4745	-4.87286	0.263996	-25.6956	-1.8817	-0.0863562	-6.43594	-0.0749332	0.141666	-6.31362	0.192758	2.67667	-32.9567	-0.132898	2.29702	-27.8269	-0.88704	-0.294837	14.5119	0.105366	-0.631252	12.212	0.308511	0.246714	-23.4699	-0.646529	0.29358	-22.3075	-0.431324
76	1.19119	-39.2832	-4.56272	1.49292	-31.9888	-1.66948	-0.0992486	-6.24084	-0.0648087	0.162274	-6.55447	0.338923	2.62839	-32.8247	-0.187365	2.28776	-27.6527	-0.754479	-0.105921	13.5603	0.344564	-0.399601	11.5311	0.238794	0.409852	-23.1778	-0.762557	0.420212	-21.9929	-0.456746
76.5	2.49819	-48.0734	-4.16304	2.75932	-37.9608	-1.3477	-0.1291	-6.06193	-0.0484248	0.161572	-6.79588	0.484531	2.51383	-32.6051	-0.204051	2.21646	-27.3904	-0.596008	0.305508	12.5016	0.516262	0.0614319	10.8882	0.155291	0.67398	-22.7844	-0.869773	0.654323	-21.5477	-0.394239
77	3.7964	-56.759	-3.68958	3.98241	-43.6133	-0.9207	-0.175933	-5.90262	-0.0253377	0.138705	-7.03183	0.624108	2.33745	-32.2989	-0.179856	2.08492	-27.061	-0.418589	0.848287	11.5411	0.606283	0.646151	10.4097	0.0810624	0.985758	-22.2618	-0.946454	0.950187	-20.9995	-0.251011
77.5	5.01427	-65.25	-3.16758	5.09227	-48.9611	-0.39701	-0.238981	-5.76516	0.00417962	0.0938147	-7.25603	0.752294	2.10929	-31.912	-0.11552	1.90052	-26.6901	-0.229946	1.35382	10.8372	0.668679	1.18161	10.1923	0.0296733	1.2819	-21.6324	-0.968118	1.24692	-20.3833	-0.0529376
78	6.09785	-73.4564	-2.62959	6.0381	-54.031	0.207608	-0.316792	-5.65064	0.0391164	0.0279432	-7.46219	0.864085	1.84404	-31.4539	-0.0154471	1.6755	-26.3039	-0.0379179	1.65987	10.4445	0.764314	1.5079	10.2541	-0.00193863	1.51192	-20.9638	-0.917113	1.49103	-19.7425	0.161429
78.5	7.016	-81.2904	-2.11232	6.79389	-58.8621	0.867411	-0.40733	-5.55898	0.0777714	-0.0570738	-7.64425	0.955088	1.55967	-30.9348	0.112812	1.42586	-25.9254	0.150059	1.71198	10.3141	0.898191	1.57382	10.5183	-0.0216209	1.65198	-20.3466	-0.789718	1.65191	-19.1274	0.350122
79	7.76224	-88.6708	-1.65288	7.3607	-63.5053	1.54529	-0.508074	-5.48907	0.117862	-0.158717	-7.7967	1.02175	1.27575	-30.3643	0.259327	1.16988	-25.5712	0.327309	1.60797	10.319	1.01084	1.47817	10.8296	-0.0264969	1.70441	-19.8633	-0.597613	1.72408	-18.5894	0.477295
79.5	8.35311	-95.5269	-1.28506	7.76488	-68.0209	2.19391	-0.6161	-5.43895	0.156687	-0.273891	-7.91476	1.06155	1.0117	-29.7501	0.41268	0.92649	-25.249	0.488094	1.53021	10.2925	1.03199	1.40254	10.9933	-0.00645757	1.68575	-19.5613	-0.363892	1.71761	-18.1722	0.520582
80	8.82304	-101.804	-1.03605	8.05205	-72.4715	2.75993	-0.728172	-5.40596	0.19133	-0.399022	-7.99462	1.07316	0.785054	-29.0972	0.560899	0.713606	-24.9575	0.627653	1.59844	10.0839	0.948147	1.46684	10.8287	0.0314159	1.61187	-19.4377	-0.116658	1.64475	-17.901	0.47503
80.5	9.21675	-107.469	-0.923885	8.2782	-76.9116	3.19113	-0.840812	-5.387	0.218887	-0.530157	-8.03363	1.05652	0.609997	-28.4082	0.692337	0.546562	-24.6869	0.742157	1.76001	9.62398	0.821027	1.62172	10.2316	0.0468593	1.48925	-19.4424	0.116135	1.51139	-17.7745	0.353425
81	9.58042	-112.509	-0.955574	8.49939	-81.3782	3.44498	-0.950384	-5.3786	0.236696	-0.663063	-8.03038	1.01287	0.496251	-27.6839	0.79646	0.436879	-24.4216	0.828647	1.81849	8.96347	0.736886	1.67702	9.23475	-0.0101894	1.31705	-19.494	0.308712	1.31839	-17.7636	0.183434
81.5	9.95363	-116.935	-1.12622	8.76288	-85.8874	3.49701	-1.05318	-5.37719	0.242552	-0.793324	-7.98472	0.944675	0.448419	-26.9247	0.864527	0.391384	-24.1434	0.88501	1.58428	8.25709	0.730292	1.44971	8.03171	-0.146781	1.09741	-19.5036	0.437314	1.07083	-17.8173	0.00214764
82	10.3639	-120.778	-1.41929	9.10119	-90.4363	3.34708	-1.14552	-5.3791	0.234898	-0.916458	-7.89778	0.855525	0.465812	-26.1314	0.890148	0.411786	-23.8358	0.910014	1.02418	7.69788	0.750654	0.908868	6.92202	-0.295734	0.846727	-19.3972	0.480534	0.788604	-17.8739	-0.151147
82.5	10.8244	-124.086	-1.80827	9.52991	-95.0109	3.02181	-1.22386	-5.38069	0.21296	-1.02804	-7.77184	0.749901	0.542741	-25.3067	0.869732	0.494672	-23.4868	0.903382	0.291118	7.43301	0.702511	0.202128	6.17414	-0.346202	0.600436	-19.1306	0.422416	0.510785	-17.8749	-0.242793
83	11.3342	-126.918	-2.25949	10.0482	-99.5949	2.5721	-1.2849	-5.37839	0.176831	-1.12385	-7.61015	0.632934	0.669168	-24.4559	0.8028	0.631913	-23.0921	0.86588	-0.378824	7.49416	0.525379	-0.446634	5.87948	-0.21904	0.407379	-18.6933	0.258232	0.289876	-17.7769	-0.251646
83.5	11.8801	-129.341	-2.73556	10.6411	-104.177	2.06558	-1.32577	-5.36867	0.127487	-1.20001	-7.4168	0.510109	0.831648	-23.587	0.692137	0.811373	-22.6566	0.799355	-0.810449	7.77194	0.24445	-0.87546	5.90436	0.0732036	0.315767	-18.1044	0.000425842	0.17753	-17.5586	-0.173535
84	12.4387	-131.419	-3.19872	11.2816	-108.754	1.57538	-1.34408	-5.34813	0.0667442	-1.25318	-7.19648	0.386933	1.01442	-22.7103	0.543744	1.01785	-22.1936	0.706665	-0.963242	8.05351	-0.0502799	-1.04964	5.98841	0.427918	0.356584	-17.402	-0.318712	0.207469	-17.2215	-0.0224128
84.5	12.9792	-133.213	-3.61382	11.9343	-113.329	1.167	-1.33815	-5.31347	-0.0028564	-1.28069	-6.95425	0.268622	1.20056	-21.838	0.366546	1.23417	-21.7237	0.591495	-0.895037	8.11684	-0.275657	-1.02035	5.92218	0.710253	0.531279	-16.6308	-0.649908	0.38251	-16.7854	0.171937
85	13.4659	-134.767	-3.95077	12.5582	-117.906	0.886092	-1.30709	-5.2616	-0.0782099	-1.2807	-6.69537	0.159789	1.37317	-20.9825	0.171815	1.44236	-21.2712	0.458036	-0.673562	7.84013	-0.413067	-0.839787	5.66695	0.82328	0.808392	-15.8322	-0.93521	0.670699	-16.2803	0.369206
85.5	13.8611	-136.106	-4.18663	13.1098	-122.479	0.749324	-1.25086	-5.18968	-0.155852	-1.25236	-6.42513	0.0641906	1.51647	-20.1559	-0.0276631	1.62489	-20.8613	0.310614	-0.331926	7.26757	-0.502597	-0.528025	5.32952	0.747434	1.13016	-15.0377	-1.11953	1.01196	-15.7383	0.52618
86	14.127	-137.223	-4.30743	13.5466	-127.023	0.740866	-1.17041	-5.09528	-0.232187	-1.19586	-6.14868	-0.0154738	1.61692	-19.3683	-0.21865	1.7659	-20.515	0.15332	0.0959383	6.58956	-0.584445	-0.119065	5.0357	0.533688	1.42669	-14.2662	-1.16234	1.33295	-15.1871	0.605692
86.5	14.2286	-138.072	-4.30948	13.8297	-131.485	0.815515	-1.06766	-4.97647	-0.303718	-1.11252	-5.87097	-0.0776862	1.66416	-18.6269	-0.388636	1.85243	-20.2468	-0.010241	0.522421	6.04002	-0.646698	0.286309	4.83213	0.263502	1.63316	-13.5271	-1.04681	1.56536	-14.6486	0.585394
87	14.1359	-138.574	-4.19964	13.9265	-135.766	0.908262	-0.945446	-4.83204	-0.367267	-1.00474	-5.59663	-0.12215	1.65195	-17.9358	-0.52701	1.87557	-20.0611	-0.17701	0.823271	5.76361	-0.628811	0.549793	4.69802	0.00363382	1.70512	-12.8255	-0.784505	1.66224	-14.1411	0.46416
87.5	13.8278	-138.613	-3.99408	13.8139	-139.722	0.94797	-0.807498	-4.6616	-0.42016	-0.875979	-5.32993	-0.149745	1.5788	-17.2951	-0.626073	1.83139	-19.9519	-0.344287	0.927085	5.73218	-0.474421	0.599741	4.62181	-0.216976	1.62804	-12.1695	-0.414971	1.60798	-13.6828	0.263833
88	13.2955	-138.052	-3.71506	13.4806	-143.153	0.871611	-0.658266	-4.46576	-0.460369	-0.730617	-5.07471	-0.162399	1.44839	-16.7015	-0.681748	1.72159	-19.9019	-0.509318	0.883118	5.76973	-0.182997	0.503169	4.63767	-0.396416	1.41933	-11.5764	7.686e-05	1.42001	-13.2932	0.024936
88.5	12.5448	-136.745	-3.38666	12.9292	-145.814	0.635581	-0.502764	-4.2462	-0.486595	-0.573776	-4.83436	-0.162891	1.26953	-16.1483	-0.693882	1.55367	-19.8852	-0.668723	0.824934	5.67843	0.181909	0.418737	4.78377	-0.528002	1.12303	-11.0744	0.387335	1.14259	-12.9898	-0.203041
89	11.596	-134.551	-3.03026	12.1757	-147.43	0.222008	-0.346362	-4.00574	-0.498303	-0.411115	-4.6117	-0.154599	1.05563	-15.6262	-0.666091	1.34058	-19.8691	-0.817893	0.8588	5.38404	0.526614	0.4677	5.04253	-0.578831	0.799082	-10.6985	0.675929	0.835107	-12.7811	-0.374074
89.5	10.4827	-131.341	-2.66146	11.2487	-147.724	-0.360349	-0.194554	-3.74827	-0.495695	-0.248581	-4.40895	-0.141211	0.823644	-15.1238	-0.60515	1.0997	-19.818	-0.950524	0.987006	4.99419	0.771646	0.646483	5.33065	-0.502883	0.509853	-10.4808	0.812321	0.558274	-12.658	-0.456776
90	9.24866	-127.01	-2.28936	10.1868	-146.447	-1.0796	-0.0527207	-3.4787	-0.479636	-0.0921533	-4.22758	-0.126433	0.592489	-14.6288	-0.520036	0.851254	-19.6973	-1.05843	1.13571	4.71873	0.878877	0.858306	5.5329	-0.280744	0.306752	-10.4374	0.772609	0.361135	-12.5896	-0.440717
90.5	7.94407	-121.483	-1.91833	9.03583	-143.404	-1.8869	0.0741109	-3.20272	-0.451553	0.0524239	-4.06826	-0.113699	0.381128	-14.1288	-0.420741	0.616308	-19.4769	-1.1318	1.24667	4.70731	0.854014	1.01968	5.53359	0.0496456	0.219545	-10.5558	0.568618	0.271501	-12.5257	-0.336232
91	6.62191	-114.728	-1.55116	7.84481	-138.485	-2.72354	0.181484	-2.92661	-0.41331	0.179885	-3.93073	-0.105929	0.206509	-13.6118	-0.317047	0.414502	-19.1349	-1.15988	1.33523	4.93191	0.730408	1.13266	5.23775	0.401111	0.250454	-10.7896	0.245536	0.291273	-12.4073	-0.168699
91.5	5.33353	-106.764	-1.19235	6.66167	-131.678	-3.52787	0.26571	-2.6569	-0.367068	0.285666	-3.81375	-0.105331	0.081632	-13.0677	-0.217426	0.261872	-18.6593	-1.13215	1.46184	5.21122	0.546269	1.26055	4.61523	0.680779	0.374324	-11.0626	-0.12866	0.397331	-12.1816	0.0296764
92	4.12448	-97.6623	-0.850004	5.52931	-123.078	-4.24131	0.324019	-2.40006	-0.315164	0.36609	-3.71504	-0.113284	0.0140191	-12.4885	-0.12823	0.16903	-18.0498	-1.03979	1.65053	5.3558	0.331171	1.44019	3.76653	0.837391	0.545027	-11.2849	-0.478979	0.547736	-11.8196	0.227048
92.5	3.03109	-87.559	-0.536136	4.48235	-112.888	-4.81355	0.354676	-2.16216	-0.259995	0.418505	-3.63134	-0.130285	0.00481103	-11.8693	-0.0532506	0.139956	-17.3175	-0.877259	1.83208	5.30886	0.110893	1.61589	2.94046	0.880348	0.706828	-11.3751	-0.739706	0.691987	-11.3274	0.395971
93	2.07825	-76.6504	-0.265236	3.5452	-101.4	-5.20666	0.357033	-1.94854	-0.203919	0.441373	-3.55849	-0.155986	0.0486171	-11.2091	0.00630315	0.171579	-16.4838	-0.643766	1.86567	5.16347	-0.0803486	1.65617	2.43633	0.860156	0.808024	-11.2821	-0.866708	0.783099	-10.748	0.514455
93.5	1.27883	-65.1924	-0.0517015	2.73176	-88.9859	-5.39803	0.331538	-1.76358	-0.14918	0.434296	-3.49166	-0.189297	0.134146	-10.5106	0.051474	0.254187	-15.5786	-0.344296	1.63007	5.04822	-0.202956	1.4456	2.42756	0.825213	0.813444	-10.9969	-0.843203	0.788757	-10.1505	0.566083
94	0.63475	-53.4922	0.0931972	2.04642	-76.0649	-5.38207	0.279675	-1.61044	-0.0978405	0.397996	-3.42555	-0.228543	0.245523	-9.78095	0.0849527	0.372618	-14.6369	0.00993573	1.12021	4.99005	-0.236176	0.983586	2.84517	0.785196	0.712614	-10.5482	-0.679123	0.698853	-9.60749	0.541347
94.5	0.139241	-41.8944	0.164066	1.48621	-63.0797	-5.17022	0.203866	-1.49094	-0.051732	0.334239	-3.35482	-0.271666	0.364104	-9.03113	0.110346	0.508035	-13.6958	0.401822	0.475451	4.88048	-0.200702	0.411831	3.43311	0.70811	0.521619	-9.9848	-0.406124	0.527575	-9.16967	0.440777
95	-0.220155	-30.7601	0.163185	1.04331	-50.4652	-4.78933	0.107314	-1.40555	-0.0124063	0.245713	-3.27442	-0.31644	0.470549	-8.27568	0.131453	0.640061	-12.7913	0.809508	-0.0862199	4.5737	-0.153218	-0.0554963	3.93629	0.553917	0.278313	-9.35123	-0.0706617	0.309416	-8.84564	0.278149
95.5	-0.458618	-20.442	0.100921	0.707437	-38.6186	-4.27828	-0.00617722	-1.35334	0.0189098	0.13587	-3.18004	-0.360684	0.546874	-7.53163	0.151665	0.748995	-11.9547	1.20825	-0.384282	4.02278	-0.153938	-0.251178	4.25522	0.317489	0.0320917	-8.66904	0.273461	0.0898502	-8.59604	0.0807527
96	-0.591657	-11.2544	-0.00540073	0.467726	-27.8715	-3.68331	-0.132413	-1.33219	0.041358	0.00874832	-3.0685	-0.402442	0.578261	-6.81718	0.173566	0.817828	-11.2107	1.57283	-0.36627	3.3299	-0.233299	-0.1435	4.43705	0.045458	-0.169292	-7.93186	0.572895	-0.087228	-8.3445	-0.115556
96.5	-0.633688	-3.44459	-0.133949	0.313668	-18.4665	-3.05245	-0.267023	-1.33888	0.0544887	-0.13123	-2.93813	-0.440131	0.554412	-6.15014	0.198765	0.833865	-10.5757	1.88016	-0.124474	2.67403	-0.379533	0.154342	4.53886	-0.184409	-0.292493	-7.11642	0.78301	-0.192071	-8.00121	-0.276145
97	-0.597681	2.83293	-0.261705	0.23525	-10.5406	-2.42988	-0.405672	-1.36938	0.058291	-0.279455	-2.78892	-0.472628	0.470349	-5.54626	0.227924	0.789774	-10.0574	2.11182	0.157083	2.19141	-0.547274	0.4453	4.5203	-0.301129	-0.327247	-6.20297	0.875678	-0.2178	-7.48993	-0.378831
97.5	-0.495717	7.53345	-0.367995	0.222401	-4.11807	-1.85103	-0.544246	-1.41909	0.0532067	-0.431326	-2.62273	-0.499309	0.326608	-5.01764	0.260932	0.684015	-9.65505	2.25616	0.289153	1.9107	-0.676119	0.538993	4.27471	-0.268292	-0.287949	-5.19384	0.844298	-0.181957	-6.76824	-0.42146
98	-0.340029	10.7274	-0.437558	0.264136	0.88636	-1.33916	-0.679016	-1.48311	0.0401197	-0.582426	-2.44315	-0.520026	0.128873	-4.57158	0.297157	0.520647	-9.36107	2.30952	0.156149	1.77715	-0.711602	0.329249	3.75439	-0.0915878	-0.207131	-4.1195	0.703532	-0.119595	-5.83502	-0.421693
98.5	-0.144036	12.5919	-0.462569	0.347845	4.65163	-0.904015	-0.806757	-1.55652	0.0203147	-0.72869	-2.25525	-0.535054	-0.112865	-4.20993	0.335682	0.308589	-9.16262	2.27662	-0.246978	1.72002	-0.623905	-0.173971	3.05225	0.188778	-0.122725	-3.02866	0.482914	-0.0697742	-4.72436	-0.408336
99	0.0771459	13.388	-0.443268	0.459109	7.42403	-0.54275	-0.924838	-1.63461	-0.00459856	-0.866534	-2.06523	-0.544997	-0.385473	-3.92912	0.375496	0.060474	-9.04366	2.16979	-0.837319	1.69778	-0.416976	-0.873107	2.3532	0.516266	-0.0637634	-1.96775	0.216472	-0.0604071	-3.49129	-0.40777
99.5	0.307006	13.4273	-0.387113	0.582303	9.48222	-0.242939	-1.03126	-1.71312	-0.0327934	-0.992973	-1.8798	-0.550683	-0.674038	-3.7209	0.415593	-0.208755	-8.98694	2.0073	-1.50983	1.69666	-0.123085	-1.65368	1.7963	0.84402	-0.0402408	-0.961484	-0.0672253	-0.097692	-2.19633	-0.431939
100	0.528844	13.0307	-0.306666	0.701985	11.0985	0.0129857	-1.12467	-1.78835	-0.0623605	-1.10571	-1.70556	-0.553055	-0.96326	-3.57373	0.455	-0.483357	-8.97554	1.81085	-2.19755	1.7062	0.211725	-2.44641	1.3698	1.15565	-0.0414328	-0.00647335	-0.350141	-0.164826	-0.89554	-0.473868

## Sheet: Location_PS
Posterior-stabilized : Mean Locations (mm) of the Contact Centers in the Tibal Reference Frame
	Level Walking						Step-down						Step-up						Stand-to-sit						Sit-to-stand
	Medial Compartment			Lateral Compartment			Medial Compartment			Lateral Compartment			Medial Compartment			Lateral Compartment			Medial Compartment			Lateral Compartment			Medial Compartment			Lateral Compartment
% Activity	X	Y	Z	X	Y	Z	X	Y	Z	X	Y	Z	X	Y	Z	X	Y	Z	X	Y	Z	X	Y	Z	X	Y	Z	X	Y	Z
0	-22.9286	-1.34816	-25.8388	22.7937	-2.76484	-25.7079	-23.2008	-4.47286	-25.377	22.175	-4.92921	-25.3298	-23.3062	2.64036	-25.3549	22.7501	-1.44017	-25.5739	-23.3935	-2.09228	-25.7066	22.4171	-2.70451	-25.6763	-22.8496	-1.65584	-25.4867	21.026	-6.59038	-25.288
0.5	-22.9628	-1.49889	-25.8351	22.7545	-2.85694	-25.7147	-23.2095	-4.5341	-25.3986	22.2191	-5.00859	-25.3476	-23.3091	2.56519	-25.3609	22.7968	-1.48836	-25.5868	-23.3693	-2.12096	-25.709	22.3432	-2.73386	-25.6832	-22.9316	-1.7025	-25.4868	21.2396	-6.62641	-25.2999
1	-22.9994	-1.65329	-25.8317	22.7154	-2.95026	-25.7202	-23.2182	-4.59434	-25.4201	22.2614	-5.08689	-25.3654	-23.3106	2.48886	-25.3674	22.8426	-1.53834	-25.5996	-23.3309	-2.15378	-25.7109	22.2932	-2.76707	-25.6885	-23.0001	-1.75354	-25.487	21.4387	-6.66328	-25.3124
1.5	-23.0405	-1.8148	-25.8287	22.6766	-3.04616	-25.7236	-23.2266	-4.65262	-25.4415	22.3001	-5.16306	-25.3831	-23.3094	2.41031	-25.3745	22.887	-1.59177	-25.6121	-23.2717	-2.19319	-25.7118	22.2802	-2.80566	-25.6912	-23.0448	-1.81178	-25.4875	21.6113	-6.70128	-25.3261
2	-23.0864	-1.98623	-25.8264	22.6381	-3.14612	-25.724	-23.2348	-4.70804	-25.4628	22.3337	-5.23607	-25.4007	-23.3044	2.32867	-25.3827	22.9293	-1.65012	-25.6244	-23.1974	-2.24033	-25.7117	22.3022	-2.8496	-25.691	-23.0614	-1.87737	-25.4886	21.75	-6.73955	-25.3412
2.5	-23.1359	-2.16948	-25.8246	22.5999	-3.25162	-25.7213	-23.2427	-4.75977	-25.4839	22.361	-5.30498	-25.4181	-23.2947	2.24332	-25.392	22.9687	-1.71451	-25.6364	-23.1245	-2.29708	-25.7109	22.3452	-2.90034	-25.6885	-23.0533	-1.94751	-25.4904	21.8525	-6.77579	-25.3573
3	-23.1859	-2.36507	-25.8234	22.5625	-3.3638	-25.7154	-23.2502	-4.80709	-25.5048	22.381	-5.36892	-25.4352	-23.28	2.15391	-25.4026	23.0048	-1.78575	-25.6481	-23.0727	-2.36689	-25.7102	22.3913	-2.96251	-25.685	-23.0303	-2.01683	-25.4929	21.9216	-6.80622	-25.3738
3.5	-23.232	-2.57199	-25.8224	22.5266	-3.48323	-25.7071	-23.2574	-4.84937	-25.5252	22.3932	-5.42716	-25.452	-23.26	2.0604	-25.4145	23.0372	-1.86424	-25.6594	-23.0549	-2.45308	-25.7104	22.4264	-3.04177	-25.6823	-23.0049	-2.07859	-25.4959	21.9639	-6.82623	-25.3897
4	-23.269	-2.78762	-25.8216	22.493	-3.60969	-25.6972	-23.2644	-4.88614	-25.5453	22.3976	-5.47904	-25.4685	-23.2352	1.96298	-25.4275	23.0654	-1.95001	-25.6702	-23.0704	-2.55536	-25.7122	22.4446	-3.14002	-25.6815	-22.9878	-2.12625	-25.4989	21.988	-6.83164	-25.4044
4.5	-23.2918	-3.00793	-25.8206	22.4628	-3.74202	-25.6868	-23.2713	-4.91702	-25.5648	22.3944	-5.5241	-25.4845	-23.206	1.8621	-25.4416	23.0895	-2.04275	-25.6806	-23.1062	-2.66723	-25.716	22.4483	-3.25166	-25.683	-22.9845	-2.15517	-25.5017	22.0027	-6.82005	-25.4173
5	-23.2967	-3.22782	-25.8192	22.4366	-3.87819	-25.677	-23.2779	-4.94179	-25.5837	22.3843	-5.56198	-25.5001	-23.1733	1.75842	-25.4563	23.1094	-2.14179	-25.6903	-23.1453	-2.77672	-25.7211	22.4449	-3.36421	-25.6861	-22.9951	-2.16399	-25.5041	22.0159	-6.79198	-25.4286
5.5	-23.2817	-3.44155	-25.8173	22.4147	-4.01535	-25.669	-23.2842	-4.96034	-25.6018	22.3682	-5.5925	-25.5152	-23.1382	1.65276	-25.4712	23.1253	-2.24621	-25.6994	-23.1755	-2.87126	-25.7265	22.4412	-3.46382	-25.6893	-23.0156	-2.15537	-25.5063	22.0338	-6.7512	-25.4385
6	-23.2471	-3.64332	-25.8149	22.3966	-4.15009	-25.6636	-23.2903	-4.97266	-25.6191	22.3473	-5.61566	-25.5296	-23.1019	1.54608	-25.486	23.1377	-2.35482	-25.7076	-23.194	-2.9442	-25.731	22.4394	-3.54284	-25.6912	-23.0416	-2.13566	-25.5089	22.0606	-6.70419	-25.4478
6.5	-23.1954	-3.8277	-25.8119	22.3815	-4.2786	-25.6612	-23.2959	-4.97888	-25.6354	22.3229	-5.63159	-25.5434	-23.0655	1.43941	-25.5001	23.147	-2.46628	-25.7148	-23.2052	-2.99828	-25.7336	22.4357	-3.60377	-25.6912	-23.0701	-2.11369	-25.5127	22.0981	-6.6587	-25.4571
7	-23.1311	-3.99013	-25.8086	22.3687	-4.39703	-25.6621	-23.3007	-4.97926	-25.6508	22.2964	-5.64064	-25.5565	-23.0302	1.33378	-25.5133	23.1538	-2.57922	-25.7208	-23.2142	-3.04277	-25.7339	22.4245	-3.65653	-25.6896	-23.1003	-2.09872	-25.5187	22.1466	-6.6221	-25.467
7.5	-23.0595	-4.12719	-25.8051	22.3576	-4.50174	-25.6659	-23.3045	-4.97416	-25.665	22.2693	-5.64327	-25.5689	-22.9971	1.23009	-25.525	23.1587	-2.69232	-25.7254	-23.2226	-3.086	-25.7322	22.4037	-3.71078	-25.6875	-23.1325	-2.09839	-25.5274	22.2044	-6.59979	-25.4777
8	-22.9869	-4.2368	-25.8016	22.3481	-4.58956	-25.6721	-23.3069	-4.96403	-25.678	22.2429	-5.64014	-25.5806	-22.9672	1.12904	-25.5352	23.1621	-2.80444	-25.7286	-23.2282	-3.12914	-25.7292	22.3783	-3.76945	-25.6863	-23.1666	-2.11691	-25.5388	22.2682	-6.59416	-25.489
8.5	-22.9191	-4.31824	-25.7985	22.3408	-4.65796	-25.6801	-23.3077	-4.94947	-25.6899	22.2185	-5.63201	-25.5915	-22.9415	1.03107	-25.5437	23.1647	-2.9147	-25.7303	-23.2282	-3.16703	-25.7258	22.3587	-3.82858	-25.687	-23.2002	-2.15406	-25.5524	22.3337	-6.60395	-25.5002
9	-22.8611	-4.37214	-25.7958	22.3366	-4.70524	-25.6889	-23.3064	-4.93113	-25.7007	22.1971	-5.61976	-25.6016	-22.9206	0.936382	-25.5504	23.1669	-3.02246	-25.7305	-23.2224	-3.19605	-25.7225	22.3548	-3.88394	-25.6897	-23.2287	-2.20489	-25.5673	22.3951	-6.62403	-25.5105
9.5	-22.8165	-4.40026	-25.7939	22.3363	-4.73054	-25.6976	-23.3029	-4.90976	-25.7103	22.1797	-5.60432	-25.611	-22.9051	0.844977	-25.5555	23.1688	-3.12725	-25.7293	-23.2131	-3.22211	-25.7195	22.3689	-3.93803	-25.6935	-23.2474	-2.26052	-25.5824	22.4458	-6.64586	-25.5189
10	-22.7879	-4.40532	-25.7927	22.3398	-4.73386	-25.7054	-23.297	-4.88615	-25.7188	22.1667	-5.58669	-25.6197	-22.8952	0.756783	-25.5591	23.1706	-3.22873	-25.7269	-23.2011	-3.2604	-25.7165	22.3948	-4.00047	-25.697	-23.254	-2.31009	-25.5966	22.4786	-6.65907	-25.5244
10.5	-22.7758	-4.39074	-25.7925	22.3462	-4.7161	-25.7118	-23.2886	-4.8611	-25.7264	22.1586	-5.56784	-25.6277	-22.8911	0.67175	-25.5616	23.1724	-3.32649	-25.7236	-23.1843	-3.32502	-25.7134	22.4206	-4.08011	-25.6989	-23.2504	-2.34373	-25.6091	22.486	-6.65417	-25.5266
11	-22.7796	-4.3603	-25.7932	22.3532	-4.67894	-25.7163	-23.2777	-4.83546	-25.7331	22.1555	-5.54873	-25.6352	-22.8927	0.589922	-25.5632	23.1741	-3.42008	-25.7196	-23.1595	-3.41681	-25.7102	22.4351	-4.17546	-25.6987	-23.2412	-2.35536	-25.6197	22.4621	-6.62567	-25.5253
11.5	-22.7973	-4.3179	-25.7948	22.3575	-4.62475	-25.7188	-23.2645	-4.81002	-25.7391	22.157	-5.53026	-25.642	-22.8995	0.511448	-25.5643	23.1756	-3.50897	-25.7153	-23.127	-3.5199	-25.7072	22.4313	-4.27231	-25.6961	-23.2316	-2.34457	-25.6285	22.4041	-6.57406	-25.521
12	-22.8259	-4.26734	-25.7973	22.3556	-4.55649	-25.7195	-23.2491	-4.78553	-25.7445	22.1627	-5.51325	-25.6484	-22.9111	0.436535	-25.5651	23.1767	-3.59258	-25.7108	-23.0927	-3.6101	-25.705	22.4078	-4.35128	-25.6915	-23.2246	-2.31635	-25.636	22.3143	-6.50589	-25.5144
12.5	-22.8613	-4.21211	-25.8005	22.3442	-4.47748	-25.7188	-23.2319	-4.76268	-25.7495	22.1719	-5.49841	-25.6544	-22.9267	0.365348	-25.566	23.177	-3.67045	-25.7066	-23.065	-3.66819	-25.7041	22.3707	-4.3992	-25.6858	-23.2206	-2.27895	-25.6427	22.2012	-6.43135	-25.5066
13	-22.8994	-4.15529	-25.8044	22.321	-4.39132	-25.7172	-23.2133	-4.74203	-25.7541	22.1837	-5.48634	-25.66	-22.9455	0.29792	-25.5671	23.1762	-3.74229	-25.7029	-23.0498	-3.68844	-25.7042	22.3333	-4.41591	-25.6799	-23.2176	-2.24046	-25.649	22.0775	-6.36054	-25.4987
13.5	-22.9359	-4.09954	-25.8088	22.2853	-4.30177	-25.7154	-23.1936	-4.72402	-25.7585	22.1971	-5.4775	-25.6654	-22.9666	0.234093	-25.5687	23.1738	-3.80811	-25.6998	-23.0482	-3.67823	-25.7051	22.3128	-4.41288	-25.675	-23.2134	-2.2059	-25.6553	21.9573	-6.29997	-25.4922
14	-22.967	-4.04704	-25.8137	22.2377	-4.21261	-25.7141	-23.1734	-4.70891	-25.7628	22.211	-5.4722	-25.6706	-22.989	0.173524	-25.5709	23.1692	-3.86817	-25.6976	-23.0573	-3.65165	-25.706	22.3229	-4.40642	-25.6724	-23.2069	-2.17611	-25.6614	21.8513	-6.25092	-25.4879
14.5	-22.9898	-3.99942	-25.8189	22.1805	-4.12753	-25.7136	-23.1532	-4.69677	-25.7671	22.2243	-5.47056	-25.6756	-23.0119	0.115754	-25.5737	23.1618	-3.92296	-25.6962	-23.0731	-3.62191	-25.7069	22.3656	-4.41019	-25.673	-23.1989	-2.14897	-25.6671	21.7662	-6.21032	-25.4867
15	-23.0032	-3.95756	-25.8243	22.117	-4.04977	-25.7145	-23.1333	-4.68746	-25.7714	22.2359	-5.47253	-25.6805	-23.0343	0.0602971	-25.5772	23.1509	-3.9731	-25.6957	-23.0926	-3.59625	-25.7086	22.4272	-4.43057	-25.6766	-23.1919	-2.12194	-25.6721	21.7051	-6.1732	-25.4888
15.5	-23.0072	-3.92141	-25.8298	22.0512	-3.98173	-25.7169	-23.1141	-4.68065	-25.7759	22.245	-5.47789	-25.6854	-23.0554	0.00671191	-25.5814	23.1359	-4.01924	-25.696	-23.1137	-3.5752	-25.7127	22.4819	-4.46658	-25.6824	-23.189	-2.0943	-25.676	21.67	-6.13535	-25.4942
16	-23.0035	-3.88976	-25.8352	21.9872	-3.92453	-25.7205	-23.096	-4.6758	-25.7804	22.2509	-5.48621	-25.6902	-23.0742	-0.0453747	-25.5864	23.1164	-4.06203	-25.6969	-23.1348	-3.55525	-25.7205	22.504	-4.51361	-25.689	-23.1923	-2.06781	-25.6784	21.6622	-6.09483	-25.5022
16.5	-22.9947	-3.86023	-25.8405	21.9286	-3.87767	-25.7251	-23.0792	-4.67221	-25.785	22.2531	-5.49692	-25.6949	-23.0901	-0.0963003	-25.5922	23.0918	-4.10213	-25.6984	-23.1533	-3.53201	-25.7329	22.4815	-4.5673	-25.695	-23.2022	-2.0457	-25.6791	21.6811	-6.05205	-25.5119
17	-22.984	-3.82949	-25.8456	21.8786	-3.83896	-25.73	-23.0639	-4.66902	-25.7897	22.2515	-5.50926	-25.6996	-23.1024	-0.146431	-25.5988	23.062	-4.14022	-25.7002	-23.1659	-3.50216	-25.7489	22.4226	-4.62488	-25.6995	-23.2172	-2.03076	-25.6782	21.721	-6.00875	-25.5223
17.5	-22.9742	-3.79377	-25.8503	21.8395	-3.8049	-25.7346	-23.05	-4.66525	-25.7945	22.2463	-5.52236	-25.7042	-23.1107	-0.19622	-25.6063	23.0269	-4.17705	-25.702	-23.1693	-3.46522	-25.766	22.3492	-4.68438	-25.7021	-23.2345	-2.02415	-25.6758	21.7713	-5.96703	-25.5323
18	-22.9676	-3.74951	-25.8543	21.8128	-3.77139	-25.7382	-23.0377	-4.65986	-25.7992	22.2379	-5.5352	-25.7086	-23.1147	-0.246217	-25.6146	22.9869	-4.2134	-25.7036	-23.1625	-3.42543	-25.7812	22.2838	-4.7439	-25.7026	-23.2504	-2.02538	-25.6724	21.8198	-5.92878	-25.5413
18.5	-22.9655	-3.69417	-25.8576	21.7998	-3.73455	-25.7404	-23.0269	-4.6518	-25.8038	22.2271	-5.54671	-25.713	-23.1144	-0.297031	-25.6236	22.9424	-4.25003	-25.7047	-23.1471	-3.39154	-25.7919	22.2388	-4.80158	-25.7014	-23.2615	-2.03317	-25.6685	21.858	-5.89541	-25.5491
19	-22.9678	-3.62678	-25.8598	21.8013	-3.69168	-25.7408	-23.0173	-4.64007	-25.8082	22.2146	-5.55582	-25.7171	-23.1098	-0.349238	-25.6333	22.8943	-4.28755	-25.7052	-23.1276	-3.37288	-25.7966	22.2146	-4.85642	-25.6989	-23.2657	-2.04616	-25.6645	21.8862	-5.86753	-25.556
19.5	-22.9736	-3.5482	-25.8608	21.8185	-3.64174	-25.7393	-23.0088	-4.62378	-25.8125	22.2014	-5.5615	-25.7211	-23.1014	-0.403279	-25.6436	22.8436	-4.32636	-25.705	-23.1094	-3.37359	-25.7958	22.2066	-4.90885	-25.6962	-23.2622	-2.06284	-25.661	21.9122	-5.84435	-25.5624
20	-22.981	-3.46101	-25.8602	21.8527	-3.58554	-25.736	-23.0012	-4.60225	-25.8165	22.1884	-5.56285	-25.7248	-23.0895	-0.459369	-25.6544	22.7919	-4.36653	-25.7039	-23.097	-3.38941	-25.7908	22.2116	-4.9601	-25.6942	-23.2515	-2.08077	-25.6582	21.9463	-5.82324	-25.5688
20.5	-22.9883	-3.36899	-25.8578	21.905	-3.52541	-25.7312	-22.9944	-4.57509	-25.8201	22.1766	-5.5592	-25.7282	-23.0748	-0.517467	-25.6654	22.7404	-4.4078	-25.7021	-23.0925	-3.40916	-25.7836	22.2296	-5.01019	-25.6939	-23.2355	-2.0963	-25.6564	21.9941	-5.80015	-25.5754
21	-22.9932	-3.27638	-25.8536	21.9763	-3.46461	-25.7253	-22.988	-4.54221	-25.8234	22.1667	-5.55015	-25.7315	-23.0578	-0.57731	-25.6764	22.6909	-4.44966	-25.6997	-23.0955	-3.41981	-25.7763	22.2607	-5.05642	-25.6956	-23.216	-2.10518	-25.6557	22.0529	-5.77095	-25.5818
21.5	-22.9941	-3.18713	-25.8475	22.0663	-3.4066	-25.7187	-22.9821	-4.50386	-25.8263	22.1594	-5.5356	-25.7345	-23.0392	-0.638503	-25.6874	22.6446	-4.49145	-25.6969	-23.1038	-3.41217	-25.7705	22.3005	-5.09434	-25.699	-23.1946	-2.10414	-25.6562	22.1145	-5.73328	-25.5877
22	-22.9897	-3.10427	-25.8395	22.1731	-3.3544	-25.712	-22.9765	-4.46065	-25.8288	22.1555	-5.51579	-25.7373	-23.0196	-0.700638	-25.698	22.6029	-4.53254	-25.6938	-23.1145	-3.38495	-25.767	22.3385	-5.12118	-25.7034	-23.1718	-2.0924	-25.6579	22.1697	-5.68772	-25.5926
22.5	-22.9793	-3.02949	-25.83	22.2927	-3.31009	-25.7055	-22.971	-4.41344	-25.831	22.1555	-5.49126	-25.74	-22.9995	-0.763377	-25.7082	22.5667	-4.57243	-25.6906	-23.125	-3.34594	-25.7662	22.3611	-5.1389	-25.7083	-23.1477	-2.07212	-25.6606	22.2141	-5.63782	-25.5961
23	-22.9626	-2.96298	-25.8193	22.4192	-3.27461	-25.6995	-22.9658	-4.3633	-25.8328	22.1599	-5.46278	-25.7426	-22.9796	-0.826497	-25.7179	22.5366	-4.6108	-25.6876	-23.1336	-3.30836	-25.7674	22.3577	-5.1532	-25.7132	-23.1224	-2.04771	-25.6642	22.2489	-5.58894	-25.5985
23.5	-22.9398	-2.90362	-25.8078	22.5453	-3.24779	-25.6939	-22.9609	-4.31142	-25.8343	22.1689	-5.43127	-25.7452	-22.9605	-0.889863	-25.7269	22.5129	-4.64755	-25.685	-23.1395	-3.28305	-25.7696	22.3269	-5.16818	-25.718	-23.0969	-2.02439	-25.6681	22.2792	-5.5466	-25.6003
24	-22.9115	-2.8493	-25.796	22.6632	-3.2286	-25.6889	-22.9562	-4.259	-25.8355	22.183	-5.39775	-25.7479	-22.9424	-0.953386	-25.7353	22.4956	-4.68266	-25.6828	-23.1423	-3.2718	-25.7718	22.2794	-5.18236	-25.7221	-23.0731	-2.00642	-25.672	22.3104	-5.51474	-25.6022
24.5	-22.8789	-2.79739	-25.7845	22.7659	-3.21548	-25.6843	-22.9519	-4.20713	-25.8364	22.2021	-5.36319	-25.7506	-22.9258	-1.01698	-25.7432	22.4845	-4.71622	-25.6812	-23.1423	-3.26776	-25.7731	22.2341	-5.19114	-25.7251	-23.0537	-1.99563	-25.6755	22.3458	-5.4944	-25.605
25	-22.8432	-2.74526	-25.7737	22.8476	-3.20672	-25.6801	-22.9481	-4.15681	-25.8372	22.2263	-5.32852	-25.7535	-22.911	-1.08054	-25.7505	22.4792	-4.74833	-25.6803	-23.1395	-3.26208	-25.7734	22.2093	-5.19327	-25.7262	-23.0413	-1.99083	-25.6785	22.3852	-5.48328	-25.6088
25.5	-22.8064	-2.69067	-25.7638	22.9048	-3.20083	-25.676	-22.9449	-4.10879	-25.8379	22.2554	-5.29452	-25.7565	-22.8982	-1.14398	-25.7574	22.4791	-4.77909	-25.6799	-23.133	-3.25013	-25.7732	22.2141	-5.19376	-25.7251	-23.0373	-1.98841	-25.6809	22.4258	-5.4765	-25.6136
26	-22.7706	-2.63215	-25.7551	22.9362	-3.19677	-25.6721	-22.9423	-4.06363	-25.8386	22.289	-5.26179	-25.7598	-22.8872	-1.2072	-25.7639	22.4836	-4.80858	-25.6802	-23.1218	-3.23301	-25.7735	22.2437	-5.20025	-25.7218	-23.0418	-1.984	-25.6827	22.463	-5.46834	-25.6191
26.5	-22.7382	-2.56914	-25.7477	22.9427	-3.19415	-25.6683	-22.9405	-4.02167	-25.8392	22.3262	-5.23076	-25.7632	-22.8782	-1.27014	-25.7701	22.4921	-4.83688	-25.6812	-23.1048	-3.21448	-25.7755	22.2823	-5.21707	-25.7166	-23.0534	-1.97408	-25.6838	22.4924	-5.45406	-25.6247
27	-22.7116	-2.50209	-25.7415	22.9269	-3.19323	-25.6644	-22.9395	-3.98305	-25.8399	22.3661	-5.20168	-25.7668	-22.8708	-1.33277	-25.776	22.5038	-4.86397	-25.6828	-23.0829	-3.19649	-25.7798	22.3124	-5.24214	-25.7103	-23.0701	-1.95702	-25.6841	22.5111	-5.43101	-25.63
27.5	-22.6925	-2.43223	-25.7363	22.8931	-3.19479	-25.6607	-22.9394	-3.94775	-25.8407	22.4074	-5.17464	-25.7705	-22.8648	-1.39505	-25.7818	22.5183	-4.88978	-25.685	-23.0593	-3.17602	-25.7866	22.3244	-5.26816	-25.7035	-23.0896	-1.93328	-25.6834	22.5187	-5.39898	-25.6349
28	-22.682	-2.36138	-25.7321	22.8461	-3.19991	-25.6569	-22.9402	-3.91563	-25.8417	22.4486	-5.14961	-25.7742	-22.8596	-1.45689	-25.7874	22.535	-4.91414	-25.6878	-23.0387	-3.14556	-25.7953	22.3212	-5.28624	-25.6971	-23.1101	-1.90523	-25.6818	22.5177	-5.36014	-25.6394
28.5	-22.6801	-2.29155	-25.7285	22.7918	-3.20966	-25.6531	-22.942	-3.88646	-25.8429	22.4879	-5.12642	-25.7779	-22.8548	-1.51819	-25.7928	22.5534	-4.93682	-25.6911	-23.0255	-3.09719	-25.8048	22.3127	-5.28995	-25.6921	-23.1303	-1.87637	-25.6798	22.5129	-5.31834	-25.6437
29	-22.6856	-2.2246	-25.7255	22.7362	-3.22485	-25.6493	-22.9448	-3.85997	-25.8442	22.5236	-5.10489	-25.7815	-22.8496	-1.57878	-25.7982	22.5731	-4.9575	-25.695	-23.0213	-3.02759	-25.8137	22.3061	-5.27769	-25.6898	-23.149	-1.85025	-25.6779	22.5104	-5.27788	-25.6481
29.5	-22.6966	-2.16201	-25.723	22.6846	-3.24583	-25.6454	-22.9486	-3.83588	-25.8457	22.5542	-5.08477	-25.7849	-22.8434	-1.63849	-25.8034	22.5938	-4.9759	-25.6995	-23.0238	-2.94093	-25.821	22.299	-5.25302	-25.6908	-23.1654	-1.82918	-25.6774	22.5155	-5.24198	-25.6527
30	-22.7107	-2.1047	-25.7209	22.6419	-3.2724	-25.6414	-22.9532	-3.81392	-25.8474	22.5782	-5.06585	-25.7882	-22.8359	-1.69711	-25.8087	22.6149	-4.99176	-25.7044	-23.0275	-2.84813	-25.8257	22.283	-5.22314	-25.6949	-23.1787	-1.8137	-25.6789	22.5316	-5.21188	-25.6575
30.5	-22.7255	-2.053	-25.719	22.6112	-3.30378	-25.6373	-22.9588	-3.79385	-25.8494	22.5946	-5.04792	-25.7911	-22.8267	-1.75448	-25.8139	22.6359	-5.00495	-25.7097	-23.0274	-2.76266	-25.8281	22.2533	-5.19615	-25.7011	-23.188	-1.80312	-25.6831	22.5587	-5.18693	-25.6621
31	-22.7389	-2.0067	-25.7175	22.5937	-3.33869	-25.633	-22.965	-3.77549	-25.8514	22.603	-5.03084	-25.7936	-22.816	-1.81046	-25.8191	22.6562	-5.01542	-25.7152	-23.0223	-2.69488	-25.8284	22.2161	-5.17792	-25.7074	-23.193	-1.79649	-25.6895	22.5931	-5.16539	-25.666
31.5	-22.75	-1.96514	-25.7162	22.5887	-3.37545	-25.6287	-22.9719	-3.75868	-25.8537	22.6034	-5.01452	-25.7959	-22.804	-1.86498	-25.8244	22.6749	-5.02329	-25.7209	-23.0163	-2.64824	-25.8275	22.1854	-5.17032	-25.7118	-23.1937	-1.79322	-25.6973	22.6279	-5.14515	-25.6686
32	-22.7583	-1.92737	-25.715	22.5931	-3.41214	-25.6243	-22.9793	-3.74329	-25.856	22.5966	-4.99892	-25.7977	-22.7917	-1.91804	-25.8298	22.6912	-5.02881	-25.7265	-23.0172	-2.61959	-25.8257	22.1741	-5.17199	-25.7129	-23.1912	-1.79313	-25.7053	22.6539	-5.12421	-25.6696
32.5	-22.7645	-1.89226	-25.714	22.6021	-3.44678	-25.6199	-22.9869	-3.72921	-25.8585	22.5835	-4.98403	-25.7992	-22.7801	-1.9697	-25.8353	22.7038	-5.03229	-25.732	-23.0318	-2.60223	-25.823	22.1863	-5.18014	-25.7107	-23.1867	-1.79621	-25.7122	22.6622	-5.1011	-25.669
33	-22.7694	-1.85864	-25.7131	22.6098	-3.47756	-25.6157	-22.9947	-3.71633	-25.861	22.5659	-4.96987	-25.8004	-22.7703	-2.0201	-25.8409	22.7118	-5.03413	-25.737	-23.0623	-2.58891	-25.8192	22.2168	-5.19156	-25.7064	-23.1817	-1.80252	-25.7172	22.6455	-5.07526	-25.6673
33.5	-22.7744	-1.82539	-25.7123	22.6101	-3.50303	-25.6117	-23.0024	-3.70449	-25.8635	22.5455	-4.95644	-25.8012	-22.7634	-2.06942	-25.8465	22.7146	-5.03476	-25.7415	-23.1045	-2.57336	-25.8141	22.2566	-5.20225	-25.7017	-23.1777	-1.81194	-25.7203	22.6	-5.04703	-25.6653
34	-22.7806	-1.79149	-25.7116	22.5974	-3.5223	-25.6081	-23.0097	-3.69348	-25.866	22.5243	-4.94368	-25.8017	-22.7604	-2.1179	-25.8521	22.7118	-5.03459	-25.7452	-23.1499	-2.55153	-25.8082	22.2983	-5.20791	-25.6984	-23.1749	-1.82373	-25.7219	22.5269	-5.01705	-25.664
34.5	-22.7887	-1.75596	-25.711	22.5684	-3.53512	-25.6049	-23.0165	-3.68304	-25.8685	22.504	-4.93149	-25.8019	-22.7614	-2.16583	-25.8575	22.7041	-5.03405	-25.7481	-23.1894	-2.52364	-25.8025	22.3374	-5.20674	-25.6973	-23.1728	-1.83638	-25.7228	22.4321	-4.98555	-25.6639
35	-22.7988	-1.71795	-25.7106	22.522	-3.54189	-25.6023	-23.0227	-3.67282	-25.8708	22.4862	-4.91965	-25.8019	-22.766	-2.21357	-25.8627	22.6928	-5.03355	-25.7501	-23.2165	-2.49567	-25.7985	22.3689	-5.20253	-25.6984	-23.1698	-1.8479	-25.7238	22.3257	-4.95205	-25.665
35.5	-22.8102	-1.67679	-25.7104	22.4601	-3.54368	-25.6003	-23.0279	-3.66239	-25.873	22.4721	-4.90787	-25.8016	-22.7731	-2.26152	-25.8676	22.6802	-5.03352	-25.7511	-23.2289	-2.47706	-25.7971	22.3859	-5.20411	-25.7008	-23.1638	-1.85659	-25.7255	22.2199	-4.91566	-25.6667
36	-22.8218	-1.63213	-25.7107	22.3874	-3.54215	-25.599	-23.0321	-3.65126	-25.8751	22.4622	-4.89571	-25.8011	-22.7812	-2.31004	-25.8719	22.6691	-5.03433	-25.7513	-23.2278	-2.475	-25.7982	22.3835	-5.22048	-25.7038	-23.153	-1.86186	-25.7278	22.1267	-4.87574	-25.6682
36.5	-22.8319	-1.58411	-25.7115	22.3105	-3.53952	-25.5985	-23.035	-3.63891	-25.8769	22.4567	-4.88271	-25.8003	-22.7883	-2.35942	-25.8757	22.6626	-5.03625	-25.7506	-23.2159	-2.48962	-25.8004	22.3656	-5.2554	-25.7065	-23.1366	-1.86462	-25.7305	22.0551	-4.83253	-25.6685
37	-22.8385	-1.5335	-25.7129	22.2373	-3.53832	-25.5987	-23.0367	-3.62478	-25.8786	22.4551	-4.86828	-25.7992	-22.7928	-2.40973	-25.8788	22.6636	-5.03937	-25.7493	-23.1959	-2.51377	-25.8017	22.3452	-5.30537	-25.7083	-23.1153	-1.8673	-25.7329	22.0096	-4.78754	-25.667
37.5	-22.8401	-1.48156	-25.7149	22.1754	-3.54113	-25.5996	-23.0369	-3.60834	-25.88	22.4564	-4.85186	-25.7979	-22.7933	-2.46081	-25.8812	22.6741	-5.04355	-25.7474	-23.1698	-2.53676	-25.8006	22.3385	-5.36136	-25.7088	-23.092	-1.87316	-25.7343	21.9898	-4.74339	-25.6636
38	-22.8357	-1.42997	-25.7175	22.1306	-3.55021	-25.6011	-23.0356	-3.58911	-25.8811	22.4594	-4.8329	-25.7963	-22.7892	-2.51225	-25.8829	22.6955	-5.04844	-25.7452	-23.1386	-2.54922	-25.7966	22.3558	-5.41254	-25.7076	-23.0705	-1.88524	-25.7343	21.9911	-4.70309	-25.6588
38.5	-22.8251	-1.38051	-25.7207	22.1059	-3.56711	-25.603	-23.0327	-3.56672	-25.882	22.4627	-4.81093	-25.7945	-22.7804	-2.56346	-25.884	22.7279	-5.05348	-25.7427	-23.1036	-2.5464	-25.7909	22.3966	-5.44981	-25.7052	-23.0553	-1.90529	-25.7327	22.0071	-4.669	-25.6536
39	-22.809	-1.33483	-25.7244	22.1013	-3.59242	-25.6053	-23.0283	-3.54093	-25.8826	22.4646	-4.78559	-25.7923	-22.7675	-2.61375	-25.8846	22.7701	-5.05806	-25.74	-23.0665	-2.52887	-25.7855	22.4528	-5.46817	-25.7023	-23.0496	-1.93313	-25.7298	22.0316	-4.64221	-25.649
39.5	-22.7893	-1.29424	-25.7284	22.1135	-3.62563	-25.6078	-23.0221	-3.51167	-25.883	22.4639	-4.75672	-25.7899	-22.7514	-2.6625	-25.8847	22.8201	-5.06156	-25.7372	-23.0296	-2.5011	-25.7823	22.5137	-5.46736	-25.6999	-23.0541	-1.96676	-25.7261	22.06	-4.62227	-25.6458
40	-22.7686	-1.25964	-25.7327	22.1368	-3.66528	-25.6104	-23.0143	-3.47909	-25.883	22.4592	-4.72435	-25.7873	-22.7333	-2.70922	-25.8844	22.8753	-5.06346	-25.7344	-22.9952	-2.46935	-25.7817	22.5705	-5.45119	-25.6987	-23.0663	-2.00282	-25.7226	22.09	-4.60742	-25.6447
40.5	-22.7498	-1.23143	-25.737	22.1646	-3.70919	-25.613	-23.0048	-3.44353	-25.8828	22.45	-4.68873	-25.7844	-22.7144	-2.75359	-25.8839	22.9326	-5.06336	-25.7315	-22.9655	-2.43988	-25.7825	22.6171	-5.42612	-25.6985	-23.081	-2.03738	-25.7202	22.1215	-4.59512	-25.6461
41	-22.7357	-1.20947	-25.7412	22.1905	-3.75478	-25.6156	-22.9935	-3.40554	-25.8824	22.4358	-4.65034	-25.7814	-22.6959	-2.79549	-25.8832	22.9888	-5.061	-25.7286	-22.9414	-2.41765	-25.7828	22.6491	-5.39966	-25.6984	-23.0916	-2.06701	-25.7195	22.156	-4.58295	-25.6497
41.5	-22.7286	-1.1931	-25.7451	22.2096	-3.79948	-25.6183	-22.9806	-3.36584	-25.8818	22.4167	-4.60981	-25.7783	-22.6786	-2.83502	-25.8824	23.0411	-5.05629	-25.7257	-22.9235	-2.40553	-25.7808	22.6641	-5.37878	-25.6972	-23.0925	-2.08985	-25.7209	22.1955	-4.5696	-25.6552
42	-22.73	-1.18118	-25.7488	22.2189	-3.84101	-25.6211	-22.9659	-3.32531	-25.881	22.3933	-4.56793	-25.7752	-22.6634	-2.87239	-25.8814	23.0871	-5.04926	-25.7228	-22.9121	-2.40354	-25.7759	22.6627	-5.36858	-25.6942	-23.0808	-2.10607	-25.7242	22.2417	-4.55524	-25.6618
42.5	-22.7402	-1.17217	-25.752	22.2179	-3.87764	-25.6241	-22.9496	-3.2849	-25.8801	22.3664	-4.52555	-25.7721	-22.6505	-2.90792	-25.8804	23.1252	-5.04006	-25.7199	-22.9082	-2.40874	-25.7696	22.6483	-5.37141	-25.6897	-23.0571	-2.11756	-25.7284	22.2951	-4.54123	-25.6687
43	-22.7584	-1.16436	-25.7549	22.2078	-3.90831	-25.6273	-22.9316	-3.24557	-25.879	22.3373	-4.48355	-25.7693	-22.6403	-2.94198	-25.8793	23.1543	-5.02893	-25.7172	-22.9136	-2.41618	-25.7642	22.6245	-5.38671	-25.6849	-23.0255	-2.12686	-25.7325	22.3545	-4.52904	-25.6749
43.5	-22.783	-1.15602	-25.7575	22.1914	-3.93277	-25.6308	-22.9122	-3.20823	-25.8779	22.3073	-4.44271	-25.7666	-22.6325	-2.97495	-25.8781	23.1743	-5.01619	-25.7148	-22.9302	-2.4213	-25.7616	22.5911	-5.41185	-25.6812	-22.9916	-2.13605	-25.7356	22.4169	-4.51932	-25.6798
44	-22.8116	-1.14564	-25.7599	22.1721	-3.95149	-25.6345	-22.8913	-3.17366	-25.8769	22.2779	-4.40373	-25.7643	-22.6268	-3.00718	-25.877	23.1855	-5.0022	-25.7129	-22.9587	-2.42299	-25.7628	22.5427	-5.44387	-25.6795	-22.9613	-2.14598	-25.7371	22.4773	-4.51121	-25.6826
44.5	-22.8415	-1.132	-25.7623	22.1531	-3.9655	-25.6383	-22.8691	-3.14249	-25.8758	22.2505	-4.36717	-25.7624	-22.6228	-3.039	-25.8759	23.1891	-4.98736	-25.7117	-22.9973	-2.42495	-25.7667	22.4714	-5.48077	-25.6798	-22.939	-2.15624	-25.737	22.5296	-4.50262	-25.6833
45	-22.8702	-1.11432	-25.765	22.1371	-3.97624	-25.642	-22.8458	-3.11512	-25.8749	22.2264	-4.33339	-25.761	-22.6198	-3.07065	-25.875	23.1864	-4.97206	-25.7113	-23.0414	-2.43373	-25.7712	22.3743	-5.52115	-25.6808	-22.9264	-2.16589	-25.7361	22.5674	-4.49111	-25.6819
45.5	-22.8954	-1.09222	-25.768	22.1261	-3.98531	-25.6454	-22.8216	-3.09175	-25.8741	22.2066	-4.30262	-25.7601	-22.6173	-3.10229	-25.8742	23.1789	-4.95666	-25.7118	-23.0836	-2.4541	-25.7745	22.2584	-5.56281	-25.6809	-22.923	-2.17446	-25.7353	22.5847	-4.47513	-25.6788
46	-22.9153	-1.06578	-25.7714	22.1217	-3.9943	-25.6483	-22.7967	-3.07236	-25.8736	22.192	-4.27491	-25.7596	-22.615	-3.13399	-25.8737	23.1681	-4.94136	-25.7133	-23.1154	-2.48481	-25.7757	22.1414	-5.60198	-25.6791	-22.9265	-2.18238	-25.7359	22.5774	-4.45452	-25.6744
46.5	-22.9284	-1.0356	-25.7752	22.1252	-4.00475	-25.6506	-22.7715	-3.05673	-25.8732	22.1829	-4.25018	-25.7597	-22.6132	-3.16563	-25.8735	23.1548	-4.92624	-25.7157	-23.129	-2.51817	-25.7754	22.0464	-5.63436	-25.6747	-22.9339	-2.19066	-25.7386	22.5438	-4.43031	-25.6694
47	-22.934	-1.00294	-25.7792	22.1383	-4.01811	-25.652	-22.7462	-3.04448	-25.8732	22.1794	-4.22827	-25.7602	-22.6125	-3.19695	-25.8736	23.1392	-4.91113	-25.7189	-23.1209	-2.54393	-25.7748	21.9941	-5.65745	-25.6685	-22.9424	-2.20007	-25.7436	22.4855	-4.40388	-25.6642
47.5	-22.9316	-0.969669	-25.7829	22.1627	-4.03572	-25.6524	-22.721	-3.03508	-25.8734	22.1812	-4.20891	-25.7611	-22.6145	-3.22755	-25.874	23.1208	-4.89568	-25.7226	-23.0934	-2.55498	-25.775	21.9987	-5.67235	-25.6614	-22.9496	-2.21065	-25.7506	22.4078	-4.37642	-25.6594
48	-22.9211	-0.938203	-25.7859	22.1997	-4.0587	-25.652	-22.6964	-3.02797	-25.874	22.1874	-4.19182	-25.7623	-22.6209	-3.25688	-25.8747	23.098	-4.87934	-25.7267	-23.055	-2.55097	-25.7761	22.0645	-5.68304	-25.6546	-22.9541	-2.22172	-25.7585	22.3192	-4.34884	-25.6554
48.5	-22.9029	-0.911174	-25.7876	22.25	-4.08777	-25.6508	-22.6726	-3.02251	-25.8749	22.1972	-4.1767	-25.7638	-22.6339	-3.28438	-25.8757	23.0692	-4.86151	-25.7307	-23.0165	-2.53778	-25.7769	22.1849	-5.69362	-25.6491	-22.9556	-2.23231	-25.7662	22.2309	-4.32189	-25.6527
49	-22.878	-0.890949	-25.7875	22.3122	-4.12287	-25.6491	-22.65	-3.01811	-25.8761	22.2093	-4.16327	-25.7653	-22.6554	-3.30955	-25.877	23.0322	-4.8416	-25.7346	-22.9858	-2.52413	-25.7758	22.3405	-5.70578	-25.645	-22.9541	-2.24156	-25.7726	22.1552	-4.2962	-25.6515
49.5	-22.848	-0.879068	-25.7853	22.3824	-4.16279	-25.6471	-22.6288	-3.0142	-25.8776	22.2224	-4.15131	-25.7668	-22.6865	-3.33205	-25.8784	22.9857	-4.81918	-25.7379	-22.9636	-2.51778	-25.7717	22.5022	-5.71849	-25.6425	-22.9503	-2.24937	-25.777	22.1028	-4.27242	-25.6521
50	-22.8152	-0.875745	-25.781	22.4549	-4.20493	-25.645	-22.6093	-3.01031	-25.8793	22.2353	-4.14061	-25.7681	-22.7271	-3.35176	-25.8799	22.9293	-4.79407	-25.7406	-22.9433	-2.52256	-25.7651	22.6404	-5.72918	-25.6415	-22.9451	-2.25667	-25.7791	22.0808	-4.25136	-25.6544
50.5	-22.7824	-0.879551	-25.7746	22.522	-4.24523	-25.6433	-22.5917	-3.00601	-25.8811	22.2468	-4.13104	-25.7692	-22.7756	-3.36882	-25.8817	22.8641	-4.76639	-25.7426	-22.9165	-2.53709	-25.7572	22.734	-5.73518	-25.642	-22.9394	-2.26525	-25.779	22.0907	-4.23399	-25.6582
51	-22.7528	-0.887408	-25.7668	22.5762	-4.27837	-25.6419	-22.5763	-3.001	-25.8831	22.2561	-4.12248	-25.77	-22.8291	-3.38365	-25.8836	22.7924	-4.73658	-25.744	-22.8796	-2.55599	-25.7497	22.7764	-5.73505	-25.6442	-22.9341	-2.27653	-25.7773	22.1279	-4.22089	-25.663
51.5	-22.7299	-0.894933	-25.7582	22.6112	-4.29832	-25.6411	-22.5631	-2.99503	-25.885	22.2629	-4.11485	-25.7703	-22.8837	-3.39688	-25.8857	22.7178	-4.70538	-25.7447	-22.8371	-2.57352	-25.7439	22.7736	-5.73016	-25.648	-22.9302	-2.29031	-25.7748	22.1832	-4.21183	-25.6682
52	-22.7172	-0.897094	-25.7495	22.623	-4.29905	-25.6409	-22.5523	-2.98795	-25.8869	22.267	-4.10809	-25.7702	-22.9346	-3.40929	-25.888	22.6446	-4.6737	-25.7451	-22.7993	-2.58731	-25.7397	22.7378	-5.72556	-25.6531	-22.9286	-2.30463	-25.772	22.2451	-4.20589	-25.673
52.5	-22.7177	-0.88905	-25.7416	22.6111	-4.27549	-25.6413	-22.544	-2.97965	-25.8886	22.269	-4.10215	-25.7696	-22.9776	-3.42166	-25.8906	22.5773	-4.64252	-25.7452	-22.7781	-2.59954	-25.7366	22.6816	-5.7287	-25.6588	-22.9301	-2.3171	-25.7693	22.3028	-4.20199	-25.6765
53	-22.7336	-0.866933	-25.7349	22.578	-4.22416	-25.642	-22.538	-2.9701	-25.89	22.2696	-4.09698	-25.7687	-23.0092	-3.43467	-25.8935	22.5196	-4.61279	-25.7453	-22.7827	-2.61466	-25.7336	22.6153	-5.74609	-25.6638	-22.9352	-2.32664	-25.7667	22.3479	-4.19923	-25.6784
53.5	-22.766	-0.828391	-25.7297	22.5291	-4.14366	-25.6431	-22.5346	-2.95934	-25.8911	22.2699	-4.09255	-25.7673	-23.0271	-3.4488	-25.8967	22.4746	-4.58524	-25.7455	-22.8166	-2.6356	-25.7301	22.5466	-5.77936	-25.6665	-22.9435	-2.33412	-25.7637	22.3759	-4.19638	-25.6784
54	-22.8145	-0.772801	-25.7259	22.4717	-4.03468	-25.6443	-22.5335	-2.94743	-25.8918	22.2714	-4.08887	-25.7657	-23.0305	-3.46428	-25.9001	22.4437	-4.5604	-25.7458	-22.8751	-2.66101	-25.7262	22.4822	-5.82346	-25.6656	-22.9534	-2.34119	-25.7599	22.3866	-4.19112	-25.677
54.5	-22.8769	-0.70123	-25.723	22.4135	-3.89974	-25.6454	-22.5348	-2.93454	-25.892	22.2757	-4.08594	-25.7639	-23.0203	-3.48106	-25.9037	22.4275	-4.53851	-25.7464	-22.9464	-2.68556	-25.7222	22.4275	-5.86843	-25.66	-22.9622	-2.34834	-25.755	22.3842	-4.17993	-25.6747
55	-22.9496	-0.61629	-25.7203	22.3613	-3.7429	-25.6462	-22.5382	-2.92085	-25.8917	22.2842	-4.08386	-25.762	-22.9986	-3.4989	-25.9075	22.4252	-4.51957	-25.7472	-23.0149	-2.70302	-25.7185	22.3855	-5.90424	-25.6503	-22.9667	-2.35398	-25.7492	22.3765	-4.15893	-25.6727
55.5	-23.0278	-0.521992	-25.7166	22.32	-3.5694	-25.6468	-22.5437	-2.9066	-25.8909	22.2984	-4.0827	-25.7601	-22.9681	-3.51738	-25.9115	22.4352	-4.5034	-25.7483	-23.0683	-2.71017	-25.7152	22.3554	-5.92597	-25.6375	-22.9641	-2.35528	-25.7429	22.3726	-4.12553	-25.672
56	-23.106	-0.423628	-25.7109	22.2919	-3.38551	-25.647	-22.551	-2.89208	-25.8895	22.3193	-4.08262	-25.7584	-22.932	-3.53606	-25.9154	22.4557	-4.48968	-25.7496	-23.1022	-2.70907	-25.712	22.3325	-5.93633	-25.6238	-22.9538	-2.35061	-25.7371	22.3801	-4.08024	-25.6734
56.5	-23.1792	-0.327619	-25.7023	22.2763	-3.19826	-25.6469	-22.56	-2.87757	-25.8877	22.3476	-4.08378	-25.757	-22.8937	-3.55451	-25.9194	22.4845	-4.47805	-25.7512	-23.1207	-2.70654	-25.7092	22.3106	-5.94416	-25.6112	-22.9371	-2.34151	-25.7329	22.4022	-4.0276	-25.6773
57	-23.2431	-0.241255	-25.6899	22.2698	-3.01522	-25.6465	-22.5703	-2.86337	-25.8854	22.3835	-4.08635	-25.7559	-22.8558	-3.57242	-25.9233	22.5194	-4.46814	-25.7529	-23.1324	-2.71147	-25.707	22.2848	-5.96017	-25.6012	-22.918	-2.33285	-25.7311	22.4364	-3.97524	-25.6835
57.5	-23.2954	-0.172286	-25.6734	22.2674	-2.84424	-25.6458	-22.5816	-2.84979	-25.8827	22.4267	-4.0905	-25.7552	-22.8207	-3.58964	-25.9271	22.5586	-4.45963	-25.7547	-23.143	-2.73108	-25.7063	22.2525	-5.99183	-25.5945	-22.9016	-2.33036	-25.7323	22.4754	-3.93087	-25.6911
58	-23.3356	-0.128361	-25.6525	22.2635	-2.69299	-25.6451	-22.5935	-2.83707	-25.8797	22.4765	-4.0964	-25.7549	-22.79	-3.6062	-25.9309	22.6003	-4.45222	-25.7566	-23.1522	-2.76707	-25.708	22.2138	-6.03925	-25.591	-22.8933	-2.33726	-25.7362	22.5097	-3.89862	-25.6989
58.5	-23.365	-0.116403	-25.6276	22.2532	-2.56863	-25.6443	-22.6057	-2.82545	-25.8764	22.5316	-4.10415	-25.755	-22.7644	-3.62221	-25.9346	22.6431	-4.44563	-25.7586	-23.1543	-2.81357	-25.7119	22.1714	-6.09395	-25.5904	-22.8965	-2.35233	-25.7422	22.5309	-3.8771	-25.7057
59	-23.3866	-0.141978	-25.5992	22.2334	-2.47733	-25.6438	-22.6176	-2.81511	-25.8728	22.5905	-4.1138	-25.7555	-22.7444	-3.63783	-25.9381	22.6856	-4.43952	-25.7607	-23.1443	-2.85897	-25.7174	22.1327	-6.14234	-25.5922	-22.9121	-2.37092	-25.7493	22.5344	-3.86041	-25.7103
59.5	-23.404	-0.208802	-25.5679	22.2032	-2.42392	-25.6434	-22.6289	-2.80617	-25.8692	22.6513	-4.12531	-25.7563	-22.7297	-3.65314	-25.9417	22.7266	-4.43345	-25.7628	-23.1224	-2.89155	-25.7229	22.1097	-6.17267	-25.596	-22.938	-2.38787	-25.7561	22.5216	-3.84151	-25.7125
60	-23.4202	-0.318466	-25.5347	22.1641	-2.41154	-25.6434	-22.6389	-2.79868	-25.8656	22.7123	-4.13856	-25.7573	-22.7198	-3.66813	-25.9451	22.7652	-4.42686	-25.7648	-23.0951	-2.90583	-25.727	22.1159	-6.18155	-25.6009	-22.9696	-2.40003	-25.7616	22.4984	-3.81565	-25.7123
60.5	-23.4373	-0.470416	-25.5002	22.1195	-2.44144	-25.6437	-22.6474	-2.79261	-25.8619	22.7713	-4.15328	-25.7584	-22.714	-3.6827	-25.9484	22.8004	-4.41921	-25.7668	-23.0714	-2.90545	-25.7287	22.1588	-6.17582	-25.6056	-23.0008	-2.4069	-25.7649	22.4742	-3.78205	-25.7105
61	-23.4556	-0.662163	-25.4653	22.0742	-2.51297	-25.6443	-22.6538	-2.78786	-25.8584	22.8266	-4.16914	-25.7594	-22.7117	-3.69671	-25.9517	22.8315	-4.40996	-25.7686	-23.059	-2.90069	-25.7278	22.234	-6.16863	-25.6086	-23.0261	-2.40968	-25.7656	22.458	-3.74326	-25.7081
61.5	-23.4733	-0.889619	-25.4305	22.0333	-2.62364	-25.6452	-22.6578	-2.78425	-25.855	22.8762	-4.18568	-25.7604	-22.7122	-3.71002	-25.9547	22.8581	-4.39875	-25.7702	-23.0607	-2.90182	-25.7248	22.3239	-6.17211	-25.6088	-23.0416	-2.40996	-25.7638	22.4563	-3.70312	-25.7059
62	-23.4873	-1.14746	-25.3963	22.0021	-2.76927	-25.6464	-22.6594	-2.78155	-25.8518	22.9189	-4.20236	-25.7611	-22.7148	-3.72255	-25.9575	22.8799	-4.38544	-25.7717	-23.075	-2.91269	-25.7204	22.4051	-6.19109	-25.6059	-23.0465	-2.40913	-25.7603	22.4704	-3.66484	-25.7046
62.5	-23.4936	-1.42944	-25.3631	21.9852	-2.94421	-25.6478	-22.6585	-2.77951	-25.8489	22.9533	-4.21863	-25.7614	-22.7189	-3.73427	-25.9601	22.8969	-4.37011	-25.7731	-23.0975	-2.92952	-25.7153	22.4576	-6.22224	-25.6004	-23.0425	-2.40812	-25.7559	22.4961	-3.62994	-25.7043
63	-23.4882	-1.72859	-25.3311	21.986	-3.14152	-25.6496	-22.6553	-2.77785	-25.8463	22.9785	-4.23391	-25.7614	-22.7239	-3.74515	-25.9622	22.9092	-4.35306	-25.7743	-23.1228	-2.94566	-25.7099	22.4729	-6.25879	-25.5936	-23.0335	-2.40732	-25.752	22.5249	-3.59803	-25.705
63.5	-23.468	-2.03746	-25.3006	22.007	-3.35329	-25.6515	-22.6499	-2.77632	-25.8439	22.9941	-4.24769	-25.7609	-22.7292	-3.7551	-25.964	22.9173	-4.33474	-25.7755	-23.1451	-2.95813	-25.7042	22.4545	-6.29659	-25.5872	-23.0242	-2.40646	-25.7495	22.5464	-3.56746	-25.7061
64	-23.4317	-2.34831	-25.2717	22.0486	-3.57096	-25.6537	-22.6429	-2.77469	-25.8418	22.9999	-4.2595	-25.7599	-22.7343	-3.76394	-25.9653	22.9218	-4.31569	-25.7767	-23.1585	-2.97017	-25.6979	22.415	-6.33621	-25.5823	-23.0188	-2.40509	-25.7491	22.5524	-3.53673	-25.7071
64.5	-23.3799	-2.65351	-25.2446	22.109	-3.78596	-25.6561	-22.6348	-2.77276	-25.84	22.9961	-4.269	-25.7585	-22.7383	-3.77145	-25.9661	22.9231	-4.29654	-25.778	-23.1575	-2.98812	-25.6909	22.3713	-6.37998	-25.5794	-23.0205	-2.40354	-25.7508	22.5392	-3.50596	-25.7078
65	-23.3157	-2.94601	-25.2195	22.1843	-3.99022	-25.6586	-22.6261	-2.77039	-25.8385	22.9833	-4.27593	-25.7566	-22.7406	-3.77741	-25.9664	22.9218	-4.27801	-25.7795	-23.1382	-3.01627	-25.6835	22.3386	-6.42785	-25.5786	-23.0309	-2.40355	-25.7544	22.5084	-3.47762	-25.7079
65.5	-23.2438	-3.21988	-25.1965	22.2686	-4.1769	-25.661	-22.6176	-2.76743	-25.8373	22.9624	-4.28011	-25.7542	-22.7408	-3.78178	-25.9661	22.9183	-4.26086	-25.7812	-23.1007	-3.05413	-25.6765	22.3266	-6.47619	-25.5793	-23.0505	-2.40771	-25.7595	22.4663	-3.45547	-25.7076
66	-23.1706	-3.47079	-25.1759	22.3551	-4.34082	-25.6634	-22.6099	-2.76378	-25.8363	22.9342	-4.28149	-25.7516	-22.7383	-3.78476	-25.9653	22.913	-4.24589	-25.7831	-23.0497	-3.09726	-25.6713	22.3365	-6.51992	-25.581	-23.0779	-2.41786	-25.7654	22.422	-3.44235	-25.7071
66.5	-23.1026	-3.69622	-25.1577	22.437	-4.47883	-25.6654	-22.6035	-2.75931	-25.8355	22.9001	-4.28005	-25.7487	-22.7329	-3.78688	-25.9639	22.906	-4.23382	-25.7854	-22.9946	-3.1393	-25.6696	22.3617	-6.55516	-25.583	-23.1101	-2.43367	-25.7716	22.3845	-3.43815	-25.7068
67	-23.0462	-3.89539	-25.1422	22.5087	-4.58974	-25.667	-22.5988	-2.75391	-25.8349	22.8612	-4.27583	-25.7456	-22.7249	-3.78893	-25.962	22.8977	-4.22516	-25.7879	-22.9457	-3.17339	-25.672	22.3913	-6.57992	-25.5845	-23.1429	-2.45237	-25.7777	22.3609	-3.4393	-25.7071
67.5	-23.0061	-4.06885	-25.1291	22.5667	-4.67406	-25.6679	-22.5964	-2.74743	-25.8344	22.8189	-4.26892	-25.7424	-22.7147	-3.79186	-25.9596	22.8884	-4.22009	-25.7906	-22.9109	-3.19328	-25.678	22.4148	-6.59367	-25.5845	-23.1706	-2.46996	-25.7832	22.3545	-3.44014	-25.7084
68	-22.9855	-4.2178	-25.1184	22.6098	-4.73347	-25.6678	-22.5965	-2.73973	-25.8341	22.7743	-4.25942	-25.7392	-22.7031	-3.79652	-25.9566	22.8786	-4.21839	-25.7935	-22.8935	-3.19529	-25.686	22.4269	-6.59721	-25.5824	-23.1881	-2.48282	-25.7876	22.3643	-3.43507	-25.711
68.5	-22.9854	-4.34347	-25.1096	22.6386	-4.7703	-25.6666	-22.5993	-2.73068	-25.8339	22.7287	-4.24749	-25.7361	-22.6912	-3.80344	-25.9531	22.8687	-4.21933	-25.7963	-22.8915	-3.18062	-25.6934	22.4294	-6.59343	-25.578	-23.1911	-2.48887	-25.7906	22.386	-3.42033	-25.7148
69	-23.005	-4.44658	-25.1024	22.6556	-4.78698	-25.6641	-22.6048	-2.72018	-25.8338	22.6831	-4.2333	-25.7331	-22.6802	-3.81261	-25.9492	22.8592	-4.22176	-25.7991	-22.9003	-3.15587	-25.6982	22.4294	-6.58725	-25.5716	-23.1782	-2.48797	-25.7921	22.4128	-3.39492	-25.7195
69.5	-23.0421	-4.52694	-25.0961	22.6641	-4.78568	-25.6603	-22.613	-2.70819	-25.8338	22.6385	-4.2171	-25.7303	-22.6714	-3.8234	-25.9449	22.8503	-4.2242	-25.8016	-22.9162	-3.13073	-25.6994	22.4348	-6.58417	-25.5643	-23.1511	-2.48167	-25.7919	22.4385	-3.36068	-25.725
70	-23.0937	-4.5835	-25.0902	22.6673	-4.76809	-25.6553	-22.6238	-2.69477	-25.8338	22.5956	-4.1992	-25.7277	-22.6659	-3.83461	-25.9403	22.842	-4.22497	-25.8038	-22.9388	-3.1143	-25.6972	22.4487	-6.58851	-25.5571	-23.1147	-2.4728	-25.7906	22.4585	-3.3218	-25.7305
70.5	-23.1563	-4.61439	-25.0844	22.668	-4.73525	-25.6494	-22.6371	-2.68004	-25.834	22.5552	-4.17998	-25.7253	-22.6647	-3.84463	-25.9358	22.8343	-4.22243	-25.8054	-22.971	-3.11228	-25.6927	22.4662	-6.60252	-25.5502	-23.0764	-2.46462	-25.7887	22.471	-3.2836	-25.7357
71	-23.2266	-4.61723	-25.0785	22.6677	-4.68752	-25.643	-22.6526	-2.66427	-25.8343	22.5178	-4.15987	-25.7231	-22.6682	-3.85175	-25.9314	22.8264	-4.21516	-25.8065	-23.0167	-3.12619	-25.6871	22.4764	-6.62674	-25.5434	-23.0448	-2.45973	-25.7866	22.4769	-3.25075	-25.74
71.5	-23.3016	-4.58942	-25.0728	22.6665	-4.6246	-25.6365	-22.6699	-2.6478	-25.8347	22.4838	-4.13939	-25.7212	-22.6767	-3.85444	-25.9274	22.8178	-4.20223	-25.807	-23.0772	-3.15417	-25.6813	22.4672	-6.66063	-25.5361	-23.0273	-2.45908	-25.7846	22.4792	-3.22569	-25.743
72	-23.3786	-4.52834	-25.068	22.6635	-4.54561	-25.6305	-22.6888	-2.63105	-25.8352	22.4536	-4.11907	-25.7194	-22.6899	-3.85164	-25.9241	22.8075	-4.18332	-25.8069	-23.1475	-3.19216	-25.6761	22.4319	-6.70245	-25.5277	-23.0284	-2.4615	-25.7829	22.482	-3.20765	-25.7445
72.5	-23.4558	-4.43167	-25.0649	22.6565	-4.44925	-25.6254	-22.7089	-2.61451	-25.8359	22.4272	-4.09947	-25.7178	-22.7071	-3.84306	-25.9217	22.7946	-4.15883	-25.8063	-23.2163	-3.23491	-25.6715	22.3745	-6.74902	-25.5186	-23.048	-2.46394	-25.781	22.4896	-3.19272	-25.7445
73	-23.5317	-4.29753	-25.0643	22.6432	-4.33396	-25.6214	-22.7297	-2.59864	-25.8367	22.4049	-4.08109	-25.7164	-22.7275	-3.82916	-25.9203	22.7784	-4.12984	-25.8053	-23.2687	-3.27727	-25.6671	22.309	-6.79612	-25.5094	-23.0816	-2.46221	-25.7788	22.5054	-3.17478	-25.7431
73.5	-23.605	-4.12471	-25.0669	22.6207	-4.19816	-25.6184	-22.7508	-2.58388	-25.8376	22.3866	-4.0644	-25.7152	-22.7497	-3.81117	-25.92	22.7584	-4.09797	-25.804	-23.2921	-3.31553	-25.6625	22.2537	-6.83996	-25.5009	-23.1216	-2.45242	-25.7758	22.5308	-3.14736	-25.7405
74	-23.6749	-3.91279	-25.0731	22.5867	-4.04043	-25.616	-22.7714	-2.57059	-25.8387	22.3723	-4.04975	-25.714	-22.7726	-3.79087	-25.9208	22.7345	-4.06512	-25.8025	-23.2803	-3.34829	-25.657	22.2224	-6.87842	-25.4933	-23.1593	-2.43287	-25.772	22.5653	-3.10626	-25.7374
74.5	-23.7402	-3.6623	-25.0828	22.5394	-3.85966	-25.6134	-22.7912	-2.55906	-25.8399	22.3619	-4.03741	-25.7129	-22.7946	-3.77023	-25.9226	22.707	-4.03313	-25.801	-23.2359	-3.37605	-25.6507	22.2173	-6.91124	-25.4868	-23.188	-2.40558	-25.7673	22.6055	-3.05191	-25.7344
75	-23.8	-3.37473	-25.0953	22.4778	-3.65531	-25.6098	-22.8095	-2.54943	-25.8412	22.3552	-4.02751	-25.7118	-22.8141	-3.75119	-25.9251	22.6768	-4.00353	-25.7995	-23.1686	-3.39985	-25.644	22.2286	-6.93893	-25.4811	-23.2043	-2.37626	-25.7622	22.6459	-2.98988	-25.732
75.5	-23.8532	-3.05269	-25.1096	22.4019	-3.42745	-25.6041	-22.8256	-2.54177	-25.8426	22.3519	-4.02011	-25.7109	-22.8298	-3.73536	-25.928	22.6449	-3.97739	-25.7982	-23.0917	-3.4199	-25.6382	22.2399	-6.96153	-25.4765	-23.2089	-2.35213	-25.7567	22.6802	-2.92898	-25.7307
76	-23.8992	-2.69985	-25.1245	22.3131	-3.17697	-25.5953	-22.8391	-2.536	-25.844	22.3517	-4.01514	-25.7099	-22.8399	-3.7239	-25.9309	22.613	-3.95525	-25.7971	-23.0173	-3.43495	-25.6344	22.2381	-6.97787	-25.4731	-23.2057	-2.33874	-25.7514	22.7019	-2.87776	-25.7308
76.5	-23.9379	-2.32096	-25.1385	22.2137	-2.90564	-25.5826	-22.8495	-2.53198	-25.8453	22.3543	-4.01246	-25.7091	-22.843	-3.7174	-25.9335	22.5827	-3.93718	-25.7961	-22.9537	-3.44237	-25.6334	22.2203	-6.98566	-25.4713	-23.1997	-2.33753	-25.7465	22.7063	-2.84126	-25.7323
77	-23.9696	-1.9217	-25.1504	22.1074	-2.61609	-25.5658	-22.8563	-2.5295	-25.8467	22.3592	-4.01189	-25.7083	-22.8379	-3.71591	-25.9354	22.5556	-3.92287	-25.7953	-22.9043	-3.43917	-25.6351	22.1956	-6.98263	-25.4708	-23.1951	-2.34547	-25.7423	22.6907	-2.81962	-25.7346
77.5	-23.9947	-1.50857	-25.1594	21.9989	-2.31185	-25.545	-22.8593	-2.52831	-25.8478	22.3659	-4.01319	-25.7076	-22.8236	-3.71889	-25.9363	22.5333	-3.9118	-25.7944	-22.8687	-3.42379	-25.6383	22.1792	-6.96841	-25.4709	-23.1937	-2.35677	-25.7393	22.6556	-2.80903	-25.7372
78	-24.0138	-1.08873	-25.1654	21.8939	-1.99734	-25.5212	-22.8582	-2.52812	-25.8489	22.3741	-4.01613	-25.707	-22.7997	-3.7253	-25.9361	22.517	-3.9033	-25.7935	-22.8451	-3.39762	-25.6412	22.1816	-6.94583	-25.4707	-23.1954	-2.36573	-25.7376	22.6043	-2.80412	-25.7392
78.5	-24.0272	-0.66996	-25.1686	21.7983	-1.67797	-25.4954	-22.8531	-2.52868	-25.8497	22.3832	-4.02047	-25.7065	-22.7666	-3.73364	-25.9347	22.5074	-3.89665	-25.7925	-22.832	-3.36499	-25.6421	22.2026	-6.92012	-25.4694	-23.1987	-2.36909	-25.7375	22.5418	-2.80068	-25.7399
79	-24.0346	-0.260645	-25.1701	21.7186	-1.36018	-25.4694	-22.8439	-2.52975	-25.8502	22.3927	-4.026	-25.7062	-22.7256	-3.74213	-25.9321	22.5051	-3.89117	-25.7914	-22.8292	-3.33147	-25.6396	22.2318	-6.89633	-25.4669	-23.203	-2.36691	-25.7392	22.4739	-2.79716	-25.7389
79.5	-24.0354	0.130276	-25.1711	21.6602	-1.05147	-25.4446	-22.831	-2.53114	-25.8505	22.4021	-4.03255	-25.7061	-22.6788	-3.74887	-25.9286	22.5098	-3.88624	-25.7902	-22.8368	-3.30214	-25.6337	22.2586	-6.87724	-25.464	-23.2093	-2.36155	-25.7424	22.4066	-2.79439	-25.736
80	-24.0289	0.493423	-25.173	21.6278	-0.760087	-25.4228	-22.8147	-2.5327	-25.8505	22.411	-4.03996	-25.7061	-22.6291	-3.75208	-25.9244	22.5212	-3.88134	-25.7888	-22.8538	-3.28107	-25.6254	22.2801	-6.86364	-25.4619	-23.2202	-2.35572	-25.7469	22.3454	-2.79403	-25.7313
80.5	-24.0145	0.819256	-25.1771	21.6241	-0.494614	-25.4051	-22.7954	-2.53435	-25.8501	22.4188	-4.04812	-25.7064	-22.5801	-3.75039	-25.9198	22.5385	-3.87608	-25.7875	-22.8771	-3.27153	-25.6164	22.3035	-6.85624	-25.4625	-23.238	-2.35061	-25.752	22.2949	-2.79668	-25.7254
81	-23.992	1.09852	-25.1844	21.6494	-0.263216	-25.392	-22.7738	-2.53606	-25.8495	22.4252	-4.05697	-25.7068	-22.5356	-3.74303	-25.9152	22.5605	-3.87022	-25.7863	-22.9021	-3.27565	-25.6085	22.3394	-6.85681	-25.467	-23.2631	-2.34527	-25.757	22.2587	-2.8008	-25.7188
81.5	-23.9618	1.32282	-25.1955	21.7014	-0.0728234	-25.3839	-22.7505	-2.53785	-25.8486	22.4297	-4.06646	-25.7074	-22.4989	-3.72995	-25.9107	22.5861	-3.86364	-25.7852	-22.924	-3.29311	-25.603	22.3936	-6.86713	-25.4755	-23.2923	-2.33736	-25.7613	22.2395	-2.80296	-25.7123
82	-23.9248	1.48525	-25.2109	21.7752	0.0716204	-25.3801	-22.7263	-2.53977	-25.8474	22.4322	-4.07657	-25.7082	-22.4724	-3.71177	-25.9068	22.6137	-3.85641	-25.7845	-22.9404	-3.32	-25.601	22.4609	-6.8866	-25.4868	-23.3194	-2.32483	-25.7643	22.238	-2.79933	-25.7065
82.5	-23.8822	1.58105	-25.2302	21.8635	0.167676	-25.38	-22.702	-2.5419	-25.846	22.4324	-4.0873	-25.7092	-22.4575	-3.68962	-25.9033	22.6419	-3.84868	-25.7841	-22.9532	-3.34932	-25.6029	22.5269	-6.91103	-25.4984	-23.3364	-2.30786	-25.7657	22.2532	-2.78779	-25.7021
83	-23.8358	1.60817	-25.2533	21.9582	0.215584	-25.3826	-22.6784	-2.54432	-25.8445	22.4303	-4.09865	-25.7104	-22.454	-3.66484	-25.9005	22.6693	-3.84072	-25.7842	-22.9683	-3.37367	-25.6082	22.5725	-6.93391	-25.5073	-23.3366	-2.2898	-25.7653	22.2825	-2.76952	-25.6994
83.5	-23.7874	1.56764	-25.2795	22.0511	0.218087	-25.3868	-22.6565	-2.54711	-25.8429	22.426	-4.11063	-25.7117	-22.4605	-3.63873	-25.8982	22.6945	-3.8328	-25.7845	-22.9935	-3.38862	-25.6158	22.5808	-6.94976	-25.5109	-23.3169	-2.27644	-25.7632	22.3221	-2.74902	-25.6987
84	-23.7386	1.46365	-25.3082	22.1352	0.179943	-25.3923	-22.637	-2.5503	-25.8412	22.4195	-4.12321	-25.7131	-22.4744	-3.61234	-25.8963	22.7163	-3.82519	-25.7852	-23.0341	-3.39471	-25.6238	22.5425	-6.95695	-25.5077	-23.2788	-2.27375	-25.7598	22.3683	-2.73245	-25.6999
84.5	-23.6913	1.30334	-25.3387	22.2055	0.107248	-25.3985	-22.6207	-2.55391	-25.8395	22.4111	-4.13635	-25.7147	-22.4926	-3.58631	-25.8946	22.7338	-3.81808	-25.786	-23.0896	-3.39637	-25.6305	22.458	-6.95778	-25.4979	-23.2291	-2.28511	-25.7553	22.4182	-2.72504	-25.7026
85	-23.647	1.09624	-25.3705	22.259	0.0067003	-25.4055	-22.6081	-2.55789	-25.838	22.4012	-4.14998	-25.7165	-22.5119	-3.56088	-25.8929	22.7463	-3.81158	-25.7869	-23.1518	-3.39853	-25.6345	22.3366	-6.95569	-25.483	-23.1775	-2.30943	-25.7501	22.4693	-2.72885	-25.7059
85.5	-23.6067	0.853491	-25.4031	22.295	-0.115053	-25.4135	-22.5998	-2.56217	-25.8365	22.3902	-4.16397	-25.7183	-22.5295	-3.53597	-25.8911	22.7535	-3.80568	-25.7876	-23.2077	-3.40332	-25.6357	22.1926	-6.95244	-25.4652	-23.1351	-2.34109	-25.7446	22.5196	-2.74195	-25.7088
86	-23.5712	0.58711	-25.4364	22.3147	-0.25186	-25.4227	-22.596	-2.56659	-25.8352	22.3785	-4.17817	-25.7203	-22.5436	-3.51125	-25.8889	22.7551	-3.80031	-25.7881	-23.2437	-3.40991	-25.635	22.0431	-6.94803	-25.447	-23.111	-2.37143	-25.7391	22.5657	-2.75897	-25.7101
86.5	-23.5403	0.309245	-25.4701	22.3211	-0.398253	-25.4333	-22.5968	-2.57098	-25.8342	22.3666	-4.19235	-25.7223	-22.5533	-3.4863	-25.8864	22.7514	-3.79537	-25.7883	-23.2511	-3.41741	-25.6338	21.9069	-6.94368	-25.4303	-23.1106	-2.39136	-25.734	22.6028	-2.77295	-25.709
87	-23.5137	0.0316094	-25.5041	22.318	-0.549392	-25.4452	-22.6021	-2.5751	-25.8334	22.3549	-4.20627	-25.7245	-22.5588	-3.46076	-25.8835	22.7429	-3.79084	-25.7879	-23.2291	-3.42824	-25.6335	21.8052	-6.94479	-25.4167	-23.1342	-2.39407	-25.7298	22.6246	-2.77762	-25.7049
87.5	-23.4902	-0.234947	-25.5383	22.3096	-0.700866	-25.4582	-22.6115	-2.57873	-25.8328	22.3438	-4.21964	-25.7268	-22.5609	-3.43438	-25.8803	22.7304	-3.78674	-25.7871	-23.1843	-3.44822	-25.6347	21.7589	-6.96033	-25.4073	-23.1767	-2.37723	-25.7268	22.6238	-2.76965	-25.6981
88	-23.4685	-0.480757	-25.5724	22.2997	-0.848461	-25.472	-22.6244	-2.58162	-25.8324	22.3336	-4.23218	-25.7292	-22.561	-3.40713	-25.8769	22.7149	-3.78327	-25.7857	-23.1284	-3.48323	-25.637	21.781	-6.99837	-25.4029	-23.2292	-2.34373	-25.7252	22.5946	-2.7499	-25.6894
88.5	-23.4474	-0.697594	-25.606	22.2911	-0.988041	-25.486	-22.6402	-2.58354	-25.8323	22.3248	-4.24358	-25.7317	-22.5608	-3.37917	-25.8733	22.6974	-3.78069	-25.784	-23.0738	-3.53475	-25.6393	21.8656	-7.06073	-25.4035	-23.2813	-2.30076	-25.7246	22.534	-2.72303	-25.68
89	-23.4255	-0.878898	-25.6386	22.285	-1.11562	-25.4997	-22.6581	-2.58429	-25.8324	22.3174	-4.25357	-25.7342	-22.5616	-3.35084	-25.8697	22.6793	-3.77938	-25.7819	-23.0309	-3.59807	-25.6404	21.9842	-7.14063	-25.4086	-23.3233	-2.25709	-25.7247	22.4439	-2.69566	-25.6714
89.5	-23.4019	-1.02004	-25.6696	22.2812	-1.22769	-25.5125	-22.6772	-2.58374	-25.8327	22.3118	-4.2619	-25.7369	-22.5646	-3.32256	-25.8663	22.6616	-3.77965	-25.7796	-23.0062	-3.6644	-25.6395	22.0945	-7.22525	-25.4166	-23.3497	-2.22009	-25.7246	22.3308	-2.67378	-25.6644
90	-23.376	-1.11859	-25.6983	22.2783	-1.3217	-25.5239	-22.6966	-2.58183	-25.833	22.3082	-4.26838	-25.7395	-22.5704	-3.29481	-25.8631	22.6455	-3.78175	-25.7774	-23.0035	-3.72507	-25.6361	22.1598	-7.30109	-25.4254	-23.3599	-2.19357	-25.7239	22.206	-2.661	-25.6597
90.5	-23.3475	-1.17459	-25.7241	22.2746	-1.39661	-25.5336	-22.7154	-2.57857	-25.8335	22.3066	-4.2729	-25.7421	-22.5794	-3.26802	-25.8603	22.6317	-3.78571	-25.7752	-23.0239	-3.77426	-25.6311	22.1652	-7.35867	-25.4326	-23.358	-2.17738	-25.7221	22.0827	-2.65801	-25.6567
91	-23.3164	-1.1907	-25.7467	22.2694	-1.45332	-25.5413	-22.733	-2.57405	-25.834	22.3072	-4.27542	-25.7447	-22.5914	-3.24251	-25.858	22.6208	-3.79129	-25.7734	-23.0659	-3.80888	-25.6257	22.1201	-7.39415	-25.4358	-23.3508	-2.16846	-25.7191	21.9739	-2.66318	-25.6549
91.5	-23.2833	-1.17207	-25.7657	22.2629	-1.49474	-25.547	-22.7486	-2.56848	-25.8344	22.3102	-4.276	-25.7472	-22.6061	-3.2185	-25.8562	22.6131	-3.79799	-25.7719	-23.1239	-3.82733	-25.6214	22.0485	-7.40842	-25.4339	-23.3453	-2.16247	-25.7153	21.8894	-2.67355	-25.6529
92	-23.2493	-1.12601	-25.7811	22.2569	-1.52554	-25.5506	-22.7618	-2.56212	-25.8348	22.3157	-4.27477	-25.7495	-22.6229	-3.19608	-25.8549	22.6084	-3.80503	-25.7709	-23.1873	-3.82918	-25.6194	21.9752	-7.40551	-25.4264	-23.3461	-2.15542	-25.7113	21.8346	-2.68568	-25.65
92.5	-23.2159	-1.06131	-25.7932	22.2544	-1.55161	-25.5523	-22.7723	-2.55533	-25.835	22.3239	-4.27196	-25.7517	-22.6411	-3.1752	-25.8543	22.6063	-3.8115	-25.7703	-23.2431	-3.81605	-25.6201	21.9141	-7.39097	-25.4146	-23.3538	-2.14481	-25.7075	21.8098	-2.69628	-25.6457
93	-23.185	-0.987484	-25.8023	22.2581	-1.57924	-25.5525	-22.7801	-2.54852	-25.8351	22.3351	-4.26789	-25.7536	-22.66	-3.15575	-25.8542	22.6061	-3.8165	-25.7702	-23.2818	-3.79254	-25.6227	21.8667	-7.37073	-25.4004	-23.366	-2.13024	-25.7042	21.8112	-2.70259	-25.6404
93.5	-23.1584	-0.913884	-25.8088	22.2706	-1.61436	-25.5516	-22.7851	-2.54214	-25.8351	22.3497	-4.26292	-25.7553	-22.6791	-3.13751	-25.8548	22.607	-3.81932	-25.7704	-23.3033	-3.76566	-25.626	21.8252	-7.35006	-25.3864	-23.3777	-2.1134	-25.7016	21.8326	-2.70274	-25.6346
94	-23.1377	-0.848826	-25.8133	22.2929	-1.66168	-25.5502	-22.7876	-2.53665	-25.8348	22.3679	-4.25747	-25.7566	-22.6978	-3.12025	-25.8559	22.6081	-3.81957	-25.7709	-23.3164	-3.74268	-25.6288	21.781	-7.33276	-25.3751	-23.3842	-2.0973	-25.6993	21.8669	-2.69579	-25.6296
94.5	-23.1235	-0.79889	-25.8164	22.325	-1.7241	-25.5489	-22.7877	-2.5325	-25.8343	22.39	-4.25195	-25.7577	-22.7155	-3.10367	-25.8574	22.6086	-3.81733	-25.7714	-23.3324	-3.72832	-25.6305	21.7311	-7.32029	-25.3681	-23.3819	-2.08488	-25.6972	21.9078	-2.6817	-25.6261
95	-23.1156	-0.768466	-25.8185	22.3652	-1.80234	-25.5487	-22.786	-2.53012	-25.8336	22.4165	-4.24679	-25.7583	-22.7321	-3.0875	-25.8594	22.608	-3.81314	-25.7719	-23.3554	-3.72279	-25.631	21.6804	-7.31145	-25.3663	-23.3696	-2.07749	-25.6948	21.9507	-2.66101	-25.6248
95.5	-23.1127	-0.75967	-25.8202	22.411	-1.89494	-25.5503	-22.7829	-2.52984	-25.8328	22.4477	-4.24237	-25.7587	-22.7472	-3.07151	-25.8617	22.6056	-3.80788	-25.7721	-23.3773	-3.72242	-25.6311	21.6406	-7.30318	-25.3689	-23.3481	-2.07397	-25.6919	21.9926	-2.6346	-25.6256
96	-23.1123	-0.772566	-25.8218	22.4594	-1.99865	-25.5546	-22.7786	-2.53195	-25.8318	22.4836	-4.23902	-25.7586	-22.7606	-3.0555	-25.8643	22.6012	-3.80258	-25.772	-23.3817	-3.72263	-25.6311	21.6261	-7.29301	-25.3748	-23.3198	-2.07084	-25.6887	22.0318	-2.60371	-25.628
96.5	-23.1115	-0.805617	-25.8235	22.5079	-2.10904	-25.562	-22.7736	-2.53661	-25.8306	22.5244	-4.23698	-25.7583	-22.7724	-3.03934	-25.867	22.5944	-3.79816	-25.7715	-23.3541	-3.72159	-25.6308	21.648	-7.28182	-25.3817	-23.2876	-2.06372	-25.6854	22.0672	-2.57005	-25.6313
97	-23.1072	-0.856178	-25.8254	22.5546	-2.22124	-25.5732	-22.7682	-2.54387	-25.8293	22.57	-4.23641	-25.7576	-22.7825	-3.02299	-25.8698	22.5851	-3.79529	-25.7704	-23.2923	-3.72147	-25.6297	21.7088	-7.27459	-25.3875	-23.2553	-2.04909	-25.6823	22.098	-2.53587	-25.6345
97.5	-23.0967	-0.92097	-25.8275	22.5988	-2.33063	-25.5882	-22.7626	-2.55367	-25.828	22.6202	-4.23736	-25.7566	-22.7911	-3.00648	-25.8725	22.5732	-3.79425	-25.7688	-23.21	-3.72599	-25.6272	21.799	-7.27794	-25.3907	-23.2263	-2.02549	-25.6801	22.1224	-2.5036	-25.6372
98	-23.0781	-0.996498	-25.8297	22.6404	-2.43355	-25.6069	-22.7572	-2.56581	-25.8265	22.6745	-4.2398	-25.7554	-22.7984	-2.98984	-25.8752	22.5587	-3.79499	-25.7667	-23.1307	-3.73608	-25.6232	21.8982	-7.29561	-25.3901	-23.204	-1.99386	-25.6792	22.1386	-2.47526	-25.6389
98.5	-23.0508	-1.07945	-25.832	22.6801	-2.52782	-25.629	-22.7518	-2.57999	-25.8251	22.7325	-4.24356	-25.7539	-22.8045	-2.97315	-25.8778	22.5417	-3.79722	-25.7642	-23.0778	-3.74762	-25.6184	21.9815	-7.32546	-25.3858	-23.1906	-1.95666	-25.6799	22.1446	-2.45198	-25.6398
99	-23.0153	-1.16701	-25.8343	22.7185	-2.61312	-25.6537	-22.7467	-2.5958	-25.8236	22.7933	-4.24842	-25.7524	-22.8097	-2.95646	-25.8804	22.5226	-3.80054	-25.7614	-23.0636	-3.75355	-25.6137	22.0297	-7.36087	-25.3786	-23.1871	-1.91666	-25.6823	22.1401	-2.43375	-25.6402
99.5	-22.9737	-1.25706	-25.8366	22.7562	-2.69105	-25.6803	-22.7417	-2.61274	-25.822	22.856	-4.25404	-25.7507	-22.8144	-2.93978	-25.8828	22.502	-3.80454	-25.7583	-23.086	-3.74934	-25.6098	22.0386	-7.39548	-25.3695	-23.1921	-1.87589	-25.686	22.1267	-2.41952	-25.6402
100	-22.9286	-1.34816	-25.8388	22.7937	-2.76484	-25.7079	-22.7367	-2.63028	-25.8205	22.9198	-4.26007	-25.7489	-22.8188	-2.92313	-25.8852	22.4805	-3.80887	-25.7551	-23.1301	-3.73717	-25.6066	22.0217	-7.42748	-25.3596	-23.2018	-1.83517	-25.6906	22.1081	-2.40748	-25.64

## Sheet: Location_CR
Cruciate-retaining : Mean Locations (mm) of the Contact Centers in the Tibal Reference Frame
	Level Walking						Step-down						Step-up						Stand-to-sit						Sit-to-stand
	Medial Compartment			Lateral Compartment			Medial Compartment			Lateral Compartment			Medial Compartment			Lateral Compartment			Medial Compartment			Lateral Compartment			Medial Compartment			Lateral Compartment
% Activity	X	Y	Z	X	Y	Z	X	Y	Z	X	Y	Z	X	Y	Z	X	Y	Z	X	Y	Z	X	Y	Z	X	Y	Z	X	Y	Z
0	-23.1904	-2.22946	-25.8475	22.3482	-3.86876	-25.7261	-23.4585	-5.32031	-25.3939	22.5928	-5.75354	-25.336	-23.1785	1.92182	-25.4169	22.8385	-2.75631	-25.5625	-23.5616	-3.06632	-25.824	22.5181	-3.88866	-25.7267	-23.09	0.249501	-25.5095	23.2646	-5.74134	-25.5024
0.5	-23.201	-2.3321	-25.8345	22.4392	-3.95274	-25.7287	-23.4556	-5.3051	-25.4137	22.576	-5.75775	-25.3566	-23.2073	1.86429	-25.4261	22.8113	-2.7839	-25.5622	-23.5537	-3.03252	-25.8268	22.5586	-3.85134	-25.7337	-23.1319	0.106246	-25.521	23.2023	-5.85519	-25.5072
1	-23.2122	-2.43761	-25.8218	22.5263	-4.03592	-25.7311	-23.452	-5.29135	-25.4355	22.5591	-5.76696	-25.3802	-23.2353	1.80531	-25.4354	22.7845	-2.81332	-25.5619	-23.558	-3.07924	-25.8289	22.5654	-3.89754	-25.7399	-23.169	-0.0302902	-25.5328	23.1391	-5.95962	-25.5119
1.5	-23.2247	-2.54864	-25.8097	22.6059	-4.11766	-25.7327	-23.4471	-5.27985	-25.4597	22.5421	-5.78553	-25.4079	-23.2615	1.74345	-25.445	22.7585	-2.84633	-25.5613	-23.5601	-3.12663	-25.833	22.5466	-3.94822	-25.7441	-23.1971	-0.154676	-25.5451	23.0764	-6.04789	-25.5166
2	-23.2385	-2.66735	-25.7986	22.6745	-4.19754	-25.7334	-23.44	-5.26944	-25.4853	22.5255	-5.81467	-25.4379	-23.2854	1.67743	-25.4548	22.7339	-2.88455	-25.5605	-23.5515	-3.14267	-25.8361	22.5228	-3.97923	-25.7462	-23.2134	-0.263927	-25.5584	23.0175	-6.11754	-25.5215
2.5	-23.2534	-2.79515	-25.7888	22.729	-4.27558	-25.7331	-23.4299	-5.25651	-25.51	22.5101	-5.84994	-25.467	-23.3061	1.60607	-25.465	22.7114	-2.9294	-25.5595	-23.5384	-3.19203	-25.8331	22.5089	-4.05925	-25.7467	-23.2169	-0.358149	-25.5728	22.9668	-6.17021	-25.5268
3	-23.2686	-2.93255	-25.7806	22.7673	-4.35237	-25.7317	-23.4164	-5.23701	-25.532	22.4968	-5.88242	-25.4928	-23.3231	1.52844	-25.4754	22.692	-2.98199	-25.5586	-23.5138	-3.26595	-25.8265	22.5299	-4.16621	-25.7456	-23.2089	-0.440133	-25.5884	22.9259	-6.20993	-25.5326
3.5	-23.2832	-3.07924	-25.7743	22.788	-4.42924	-25.7293	-23.3999	-5.2103	-25.5505	22.4862	-5.90433	-25.5145	-23.336	1.44389	-25.486	22.6768	-3.04308	-25.5579	-23.4727	-3.33809	-25.8178	22.5961	-4.25895	-25.7418	-23.1919	-0.513712	-25.6052	22.8934	-6.24045	-25.5388
4	-23.2961	-3.23424	-25.7702	22.7915	-4.5082	-25.7262	-23.3814	-5.18152	-25.5666	22.4784	-5.91486	-25.5331	-23.3445	1.35208	-25.4966	22.6671	-3.11297	-25.5578	-23.4343	-3.43215	-25.8041	22.6784	-4.36605	-25.7358	-23.1692	-0.581636	-25.6228	22.865	-6.26314	-25.5451
4.5	-23.3064	-3.3961	-25.7683	22.7798	-4.59156	-25.7229	-23.3626	-5.15959	-25.5818	22.4729	-5.9211	-25.5504	-23.3484	1.25305	-25.5072	22.6643	-3.19151	-25.5587	-23.4096	-3.50623	-25.7901	22.7493	-4.45884	-25.7318	-23.1439	-0.64424	-25.6407	22.8368	-6.27664	-25.5514
5	-23.3135	-3.56276	-25.7688	22.7568	-4.6813	-25.7197	-23.3454	-5.15199	-25.5976	22.4688	-5.93295	-25.5676	-23.3478	1.14722	-25.5175	22.6697	-3.27809	-25.5609	-23.3918	-3.51725	-25.7829	22.8096	-4.48221	-25.7327	-23.1179	-0.699736	-25.6581	22.8081	-6.27864	-25.5578
5.5	-23.3171	-3.73131	-25.7716	22.7281	-4.77816	-25.7171	-23.3309	-5.16033	-25.6141	22.4658	-5.95629	-25.585	-23.3429	1.03533	-25.5273	22.6842	-3.37162	-25.5648	-23.3873	-3.5386	-25.7791	22.8516	-4.50396	-25.7339	-23.0929	-0.745866	-25.6742	22.7827	-6.26838	-25.5647
6	-23.3171	-3.89765	-25.7764	22.6996	-4.88106	-25.7156	-23.3191	-5.1801	-25.6307	22.4644	-5.98989	-25.6019	-23.334	0.918467	-25.5367	22.7088	-3.47067	-25.5706	-23.4053	-3.59435	-25.7782	22.8638	-4.5865	-25.7328	-23.0705	-0.781879	-25.6881	22.7676	-6.24839	-25.5723
6.5	-23.3137	-4.05647	-25.7828	22.677	-4.98673	-25.7156	-23.3093	-5.20437	-25.6463	22.4657	-6.02758	-25.6176	-23.3215	0.797921	-25.5454	22.7435	-3.57355	-25.5784	-23.4382	-3.62618	-25.7857	22.866	-4.66027	-25.734	-23.0531	-0.80968	-25.6993	22.769	-6.22423	-25.5804
7	-23.3071	-4.20162	-25.7904	22.6648	-5.09012	-25.7172	-23.3005	-5.22775	-25.6601	22.4709	-6.06285	-25.631	-23.306	0.67509	-25.5533	22.788	-3.67847	-25.5881	-23.4798	-3.66894	-25.7941	22.8704	-4.71131	-25.7357	-23.0443	-0.833461	-25.7076	22.7892	-6.2025	-25.5886
7.5	-23.2974	-4.32694	-25.7985	22.6654	-5.18524	-25.7205	-23.2921	-5.24796	-25.6719	22.4804	-6.09226	-25.6421	-23.288	0.55136	-25.5606	22.8415	-3.78366	-25.5998	-23.5216	-3.74926	-25.7925	22.8622	-4.83105	-25.7332	-23.0478	-0.857931	-25.7129	22.8252	-6.18817	-25.596
8	-23.2847	-4.42728	-25.8065	22.6801	-5.26636	-25.7255	-23.2841	-5.26515	-25.6822	22.4936	-6.11615	-25.6511	-23.2683	0.427988	-25.5671	22.9021	-3.88758	-25.613	-23.548	-3.80273	-25.7884	22.8489	-4.99168	-25.7326	-23.0656	-0.885979	-25.7158	22.8702	-6.18236	-25.6024
8.5	-23.269	-4.49945	-25.8138	22.7087	-5.32915	-25.7317	-23.2772	-5.28026	-25.6917	22.5092	-6.13721	-25.6592	-23.2475	0.306028	-25.573	22.9677	-3.98901	-25.6274	-23.559	-3.83834	-25.791	22.832	-5.07036	-25.7379	-23.0971	-0.917041	-25.7168	22.9168	-6.18158	-25.6078
9	-23.2507	-4.54264	-25.8199	22.7508	-5.37131	-25.7389	-23.2718	-5.29361	-25.7009	22.5254	-6.15826	-25.6675	-23.2263	0.186299	-25.5783	23.0356	-4.08705	-25.6425	-23.5609	-3.88647	-25.7929	22.7909	-5.07153	-25.7421	-23.1373	-0.947123	-25.7167	22.9588	-6.17895	-25.6126
9.5	-23.2303	-4.55842	-25.8244	22.8052	-5.3926	-25.7467	-23.2681	-5.30365	-25.7101	22.5414	-6.17991	-25.6766	-23.2054	0.0694143	-25.5832	23.1031	-4.18121	-25.6579	-23.55	-3.89906	-25.7889	22.7535	-5.08072	-25.7429	-23.1777	-0.970649	-25.7164	22.9927	-6.16686	-25.6178
10	-23.2086	-4.55013	-25.8272	22.8704	-5.39444	-25.7546	-23.2649	-5.30642	-25.7193	22.5571	-6.19929	-25.6864	-23.1855	-0.0441707	-25.5878	23.1674	-4.27129	-25.673	-23.5306	-3.88329	-25.7875	22.7239	-5.10858	-25.7442	-23.2083	-0.98336	-25.7163	23.0173	-6.14036	-25.6244
10.5	-23.1866	-4.52232	-25.8284	22.9437	-5.37924	-25.7623	-23.2608	-5.29668	-25.7283	22.5731	-6.21088	-25.6964	-23.1672	-0.154087	-25.5923	23.2261	-4.35734	-25.6874	-23.5157	-3.89416	-25.7922	22.6534	-5.13457	-25.7455	-23.2216	-0.98473	-25.7167	23.0335	-6.09956	-25.633
11	-23.1658	-4.48008	-25.828	23.021	-5.34983	-25.7694	-23.2544	-5.27128	-25.7367	22.5901	-6.20981	-25.7058	-23.1509	-0.260001	-25.5968	23.2774	-4.43959	-25.7007	-23.5098	-3.92112	-25.7964	22.6161	-5.17653	-25.7473	-23.2153	-0.978458	-25.7179	23.043	-6.04982	-25.6438
11.5	-23.1473	-4.4286	-25.8265	23.0976	-5.30911	-25.7756	-23.2454	-5.23287	-25.7448	22.6081	-6.19575	-25.7144	-23.1371	-0.361592	-25.6013	23.32	-4.51837	-25.7126	-23.5092	-3.94577	-25.7983	22.7026	-5.23823	-25.7519	-23.1936	-0.970639	-25.7193	23.0486	-5.99947	-25.6564
12	-23.1324	-4.37275	-25.8242	23.1682	-5.25985	-25.7807	-23.2347	-5.19029	-25.7529	22.6262	-6.17417	-25.7225	-23.126	-0.458564	-25.6059	23.3534	-4.59409	-25.7227	-23.5099	-3.97346	-25.8022	22.8082	-5.28391	-25.756	-23.1649	-0.966828	-25.7206	23.0532	-5.95609	-25.6696
12.5	-23.122	-4.31666	-25.8216	23.2281	-5.20452	-25.7845	-23.2238	-5.15389	-25.7615	22.6429	-6.15312	-25.7307	-23.1177	-0.550692	-25.6106	23.3775	-4.6672	-25.731	-23.5095	-3.98525	-25.8074	22.8409	-5.29471	-25.7561	-23.1382	-0.969935	-25.7211	23.0593	-5.92365	-25.6823
13	-23.1164	-4.26337	-25.8192	23.2742	-5.14521	-25.7871	-23.2141	-5.12901	-25.7709	22.6565	-6.13809	-25.7395	-23.1123	-0.637876	-25.6155	23.3927	-4.73818	-25.7372	-23.5068	-3.96975	-25.8115	22.8549	-5.28642	-25.7533	-23.1198	-0.980155	-25.7205	23.067	-5.90185	-25.6935
13.5	-23.1159	-4.21455	-25.8171	23.3047	-5.08357	-25.7885	-23.2064	-5.11317	-25.7805	22.6663	-6.12944	-25.7491	-23.1097	-0.720182	-25.6206	23.3993	-4.80753	-25.7414	-23.4999	-3.94595	-25.8157	22.867	-5.27317	-25.7471	-23.1122	-0.99656	-25.7185	23.073	-5.88768	-25.7023
14	-23.1201	-4.17052	-25.8158	23.3196	-5.02091	-25.7887	-23.2005	-5.09906	-25.7897	22.6722	-6.12393	-25.7595	-23.11	-0.797848	-25.6259	23.3978	-4.87573	-25.7435	-23.4891	-3.9217	-25.8198	22.8537	-5.25737	-25.7365	-23.1152	-1.01885	-25.7151	23.0703	-5.87763	-25.7085
14.5	-23.1284	-4.13058	-25.8155	23.3195	-4.95841	-25.7881	-23.1956	-5.08014	-25.7978	22.6749	-6.11801	-25.7698	-23.1129	-0.871241	-25.6313	23.3885	-4.94311	-25.7436	-23.4772	-3.8943	-25.8209	22.8384	-5.2442	-25.7254	-23.1267	-1.04783	-25.7104	23.0514	-5.86935	-25.7126
15	-23.1399	-4.09344	-25.8162	23.3057	-4.89743	-25.7867	-23.191	-5.05409	-25.805	22.6755	-6.10973	-25.7795	-23.1183	-0.940765	-25.6369	23.3714	-5.00983	-25.7417	-23.4648	-3.86879	-25.8199	22.8334	-5.23799	-25.7176	-23.1443	-1.08431	-25.705	23.0124	-5.86188	-25.7152
15.5	-23.1534	-4.05791	-25.818	23.2793	-4.83976	-25.7848	-23.1861	-5.02233	-25.8121	22.6753	-6.09858	-25.7882	-23.1258	-1.00675	-25.6427	23.3467	-5.07575	-25.738	-23.4481	-3.84232	-25.8214	22.8288	-5.23592	-25.7137	-23.1651	-1.12727	-25.6993	22.9571	-5.85476	-25.7171
16	-23.1674	-4.02341	-25.821	23.2411	-4.78774	-25.7825	-23.1809	-4.98728	-25.8202	22.675	-6.08464	-25.7955	-23.1351	-1.06934	-25.6487	23.3143	-5.14036	-25.7328	-23.4268	-3.82455	-25.8263	22.8238	-5.25625	-25.7141	-23.1859	-1.17292	-25.6938	22.8955	-5.84699	-25.7189
16.5	-23.1803	-3.99028	-25.825	23.1918	-4.7441	-25.7799	-23.1761	-4.95017	-25.8297	22.6747	-6.06824	-25.8017	-23.1458	-1.12844	-25.655	23.2744	-5.20276	-25.7263	-23.408	-3.8504	-25.8309	22.8097	-5.33825	-25.7208	-23.2043	-1.21546	-25.6892	22.8385	-5.83675	-25.7211
17	-23.1908	-3.95973	-25.83	23.132	-4.71163	-25.777	-23.1727	-4.91099	-25.8398	22.6738	-6.05017	-25.8068	-23.1572	-1.18369	-25.6616	23.2276	-5.26175	-25.7189	-23.3935	-3.9149	-25.8342	22.78	-5.47404	-25.734	-23.219	-1.24941	-25.6858	22.7927	-5.82232	-25.7238
17.5	-23.1975	-3.93332	-25.8356	23.0629	-4.69249	-25.7736	-23.1715	-4.87023	-25.8492	22.6721	-6.03184	-25.8111	-23.1689	-1.2346	-25.6685	23.1749	-5.31595	-25.711	-23.3752	-3.96477	-25.8404	22.7465	-5.60633	-25.7477	-23.2302	-1.27239	-25.6838	22.7586	-5.80369	-25.7267
18	-23.1998	-3.9123	-25.8418	22.9866	-4.68756	-25.7699	-23.1724	-4.83036	-25.8569	22.6705	-6.01476	-25.8148	-23.1801	-1.28072	-25.6755	23.1177	-5.36402	-25.703	-23.3554	-3.97005	-25.8497	22.7149	-5.70168	-25.7558	-23.2391	-1.28668	-25.6833	22.7325	-5.78366	-25.7298
18.5	-23.1976	-3.89678	-25.848	22.9064	-4.69587	-25.7657	-23.1746	-4.79549	-25.8626	22.6706	-5.99971	-25.8181	-23.1902	-1.32181	-25.6827	23.0578	-5.40494	-25.6953	-23.3485	-3.94498	-25.8559	22.683	-5.76539	-25.7597	-23.2468	-1.29866	-25.6838	22.7113	-5.76737	-25.7327
19	-23.1916	-3.88536	-25.8539	22.8268	-4.71431	-25.761	-23.1769	-4.76892	-25.867	22.6747	-5.98615	-25.8212	-23.1983	-1.35811	-25.6899	22.9975	-5.4382	-25.6882	-23.3579	-3.9209	-25.8585	22.6643	-5.81345	-25.7622	-23.2536	-1.31613	-25.6849	22.6964	-5.76033	-25.7355
19.5	-23.1831	-3.8751	-25.8591	22.7526	-4.7379	-25.7561	-23.1787	-4.75048	-25.8706	22.6835	-5.9726	-25.8242	-23.2038	-1.39041	-25.6971	22.9389	-5.46398	-25.682	-23.3722	-3.89544	-25.8629	22.6769	-5.83875	-25.7623	-23.2582	-1.34469	-25.686	22.6941	-5.76564	-25.7382
20	-23.174	-3.86208	-25.8633	22.6882	-4.76043	-25.7511	-23.18	-4.73594	-25.8738	22.6964	-5.95789	-25.8271	-23.206	-1.42003	-25.7041	22.8844	-5.48311	-25.6769	-23.386	-3.83054	-25.8678	22.7164	-5.81595	-25.7606	-23.2583	-1.38503	-25.6867	22.7131	-5.78217	-25.7406
20.5	-23.1663	-3.84224	-25.8662	22.6373	-4.77534	-25.7461	-23.1813	-4.71948	-25.8765	22.7117	-5.94247	-25.8299	-23.2043	-1.4487	-25.7108	22.836	-5.497	-25.6728	-23.4034	-3.74814	-25.8695	22.7604	-5.77554	-25.7597	-23.2521	-1.43244	-25.687	22.7593	-5.80454	-25.7429
21	-23.162	-3.81225	-25.8676	22.6018	-4.77675	-25.7412	-23.1826	-4.69756	-25.8785	22.7281	-5.9289	-25.8326	-23.1982	-1.47832	-25.7173	22.7955	-5.50738	-25.6698	-23.424	-3.71274	-25.8714	22.7912	-5.77899	-25.759	-23.2389	-1.47893	-25.6873	22.8311	-5.82508	-25.7448
21.5	-23.1622	-3.77037	-25.8675	22.5824	-4.76041	-25.7366	-23.1834	-4.67104	-25.8797	22.7451	-5.92049	-25.8352	-23.1873	-1.51068	-25.7236	22.7643	-5.5161	-25.6677	-23.4418	-3.70805	-25.8756	22.7989	-5.81469	-25.7599	-23.2206	-1.51688	-25.6877	22.919	-5.8369	-25.7463
22	-23.1674	-3.71691	-25.8661	22.5783	-4.72446	-25.732	-23.1826	-4.64339	-25.8805	22.7632	-5.91878	-25.8377	-23.1715	-1.54722	-25.7298	22.7436	-5.52485	-25.6662	-23.4527	-3.67397	-25.8803	22.7781	-5.83363	-25.7648	-23.2006	-1.54234	-25.6885	23.0084	-5.83648	-25.7472
22.5	-23.1771	-3.65433	-25.8633	22.5876	-4.67	-25.7275	-23.1797	-4.61647	-25.8812	22.7828	-5.9213	-25.8405	-23.1509	-1.5888	-25.7359	22.7341	-5.53499	-25.6652	-23.4522	-3.59452	-25.8874	22.7344	-5.82041	-25.7695	-23.1828	-1.55614	-25.6895	23.0856	-5.82428	-25.7475
23	-23.1899	-3.587	-25.8595	22.6081	-4.60115	-25.7229	-23.1746	-4.58784	-25.8822	22.8036	-5.92182	-25.8435	-23.1257	-1.63558	-25.7423	22.736	-5.54741	-25.6645	-23.4411	-3.48473	-25.8965	22.6777	-5.78654	-25.7701	-23.1701	-1.56265	-25.6904	23.1426	-5.80331	-25.7472
23.5	-23.2038	-3.5204	-25.855	22.638	-4.5247	-25.718	-23.168	-4.55284	-25.8837	22.8245	-5.91392	-25.8465	-23.0963	-1.68698	-25.749	22.7495	-5.56241	-25.6638	-23.4302	-3.3722	-25.9019	22.6153	-5.76008	-25.7703	-23.1643	-1.56685	-25.6903	23.1775	-5.77663	-25.7464
24	-23.2165	-3.46012	-25.85	22.6756	-4.44902	-25.7127	-23.1606	-4.51003	-25.8858	22.8442	-5.89615	-25.8491	-23.0635	-1.74172	-25.7562	22.774	-5.57971	-25.6632	-23.4196	-3.26209	-25.9033	22.5682	-5.74169	-25.7705	-23.1661	-1.57203	-25.6887	23.1926	-5.7456	-25.7452
24.5	-23.226	-3.41083	-25.8446	22.7204	-4.38262	-25.7071	-23.152	-4.46464	-25.8883	22.8625	-5.87442	-25.8511	-23.0281	-1.79795	-25.7639	22.8087	-5.59852	-25.6626	-23.4018	-3.14248	-25.9035	22.5596	-5.71037	-25.7679	-23.1756	-1.57897	-25.6855	23.1918	-5.70993	-25.7437
25	-23.2307	-3.37527	-25.8391	22.7716	-4.33264	-25.7012	-23.141	-4.42598	-25.8914	22.8802	-5.85878	-25.8524	-22.9909	-1.85351	-25.7722	22.8522	-5.6177	-25.6621	-23.3839	-3.04657	-25.9026	22.5858	-5.69668	-25.7653	-23.192	-1.58696	-25.681	23.1794	-5.66924	-25.742
25.5	-23.2297	-3.35366	-25.8335	22.8283	-4.30344	-25.6951	-23.1262	-4.4005	-25.8949	22.8987	-5.85667	-25.8536	-22.9531	-1.90625	-25.7809	22.9028	-5.63597	-25.6618	-23.3698	-2.98926	-25.904	22.6319	-5.721	-25.7652	-23.2133	-1.59536	-25.6763	23.1605	-5.62467	-25.7403
26	-23.2231	-3.34352	-25.8279	22.8884	-4.29589	-25.6888	-23.1073	-4.38695	-25.8989	22.9182	-5.86783	-25.8553	-22.9155	-1.95429	-25.7898	22.958	-5.65212	-25.6618	-23.3534	-2.92524	-25.9089	22.6856	-5.74298	-25.768	-23.2359	-1.60439	-25.6727	23.1407	-5.5792	-25.7386
26.5	-23.2113	-3.33999	-25.8221	22.9479	-4.30721	-25.6825	-23.0866	-4.37761	-25.9033	22.9368	-5.88477	-25.858	-22.8793	-1.99633	-25.7987	23.0154	-5.66526	-25.6622	-23.3393	-2.85345	-25.9099	22.728	-5.7573	-25.7758	-23.2553	-1.61492	-25.6714	23.1248	-5.53657	-25.7371
27	-23.1957	-3.33665	-25.8163	23.0016	-4.33162	-25.6763	-23.068	-4.36392	-25.9077	22.9514	-5.89744	-25.8617	-22.8453	-2.03177	-25.8074	23.0721	-5.67486	-25.6633	-23.3278	-2.80944	-25.9071	22.75	-5.79249	-25.784	-23.2675	-1.62763	-25.6732	23.1149	-5.49976	-25.736
27.5	-23.1778	-3.32657	-25.8103	23.0437	-4.36158	-25.6702	-23.0554	-4.34179	-25.9119	22.9592	-5.89855	-25.8656	-22.8142	-2.06068	-25.8155	23.1256	-5.68079	-25.665	-23.3102	-2.77959	-25.9074	22.7599	-5.83806	-25.7879	-23.2706	-1.64279	-25.6783	23.1087	-5.47012	-25.7356
28	-23.1589	-3.3037	-25.8042	23.0692	-4.38933	-25.6644	-23.0497	-4.31306	-25.9152	22.9604	-5.88641	-25.8689	-22.7865	-2.08367	-25.8229	23.1736	-5.68319	-25.6674	-23.2925	-2.73309	-25.9073	22.7679	-5.86703	-25.7928	-23.2656	-1.66041	-25.6861	23.1007	-5.44757	-25.7365
28.5	-23.1407	-3.26405	-25.7981	23.075	-4.40849	-25.659	-23.0486	-4.28309	-25.9173	22.9583	-5.86447	-25.8709	-22.7623	-2.1017	-25.8294	23.2143	-5.68234	-25.6706	-23.2823	-2.67585	-25.9038	22.784	-5.8769	-25.7979	-23.2558	-1.68047	-25.6955	23.0861	-5.431	-25.739
29	-23.1241	-3.2066	-25.7921	23.0609	-4.41529	-25.6542	-23.048	-4.25671	-25.9179	22.9576	-5.83867	-25.8715	-22.7416	-2.11586	-25.8349	23.247	-5.67851	-25.6744	-23.2757	-2.63252	-25.9046	22.8239	-5.88646	-25.7965	-23.2452	-1.70276	-25.7053	23.0658	-5.41846	-25.743
29.5	-23.1101	-3.13368	-25.7863	23.0297	-4.40919	-25.6502	-23.0443	-4.23546	-25.9173	22.9618	-5.81432	-25.8713	-22.7241	-2.12714	-25.8395	23.2712	-5.67187	-25.6788	-23.2744	-2.6065	-25.9116	22.9006	-5.90607	-25.7936	-23.237	-1.72639	-25.7142	23.0474	-5.40727	-25.7484
30	-23.099	-3.0506	-25.7809	22.9864	-4.39285	-25.6471	-23.0365	-4.21733	-25.916	22.9717	-5.7942	-25.8713	-22.7091	-2.13637	-25.8433	23.2875	-5.66247	-25.6836	-23.2824	-2.59147	-25.9179	22.9882	-5.9335	-25.7929	-23.2326	-1.7498	-25.7218	23.0408	-5.39445	-25.7543
30.5	-23.091	-2.96468	-25.776	22.9374	-4.37132	-25.6451	-23.0258	-4.19887	-25.9148	22.9859	-5.77833	-25.8724	-22.6963	-2.14417	-25.8465	23.2964	-5.65034	-25.6886	-23.2923	-2.58491	-25.9209	23.0503	-5.968	-25.7881	-23.2313	-1.77144	-25.7276	23.0516	-5.3778	-25.7596
31	-23.0858	-2.88387	-25.7716	22.8895	-4.35084	-25.6442	-23.0143	-4.17775	-25.9143	23.002	-5.765	-25.8747	-22.6852	-2.1511	-25.8494	23.299	-5.63558	-25.6936	-23.294	-2.55734	-25.9232	23.0999	-5.99102	-25.7808	-23.2319	-1.79074	-25.7319	23.0764	-5.35683	-25.7633
31.5	-23.0832	-2.81513	-25.7675	22.8488	-4.3374	-25.6442	-23.0037	-4.15424	-25.9147	23.0188	-5.75207	-25.8776	-22.6757	-2.15767	-25.8522	23.2958	-5.61856	-25.6983	-23.2906	-2.50033	-25.9246	23.1014	-5.99104	-25.7749	-23.2325	-1.80841	-25.7354	23.1038	-5.33272	-25.7648
32	-23.0826	-2.76321	-25.7637	22.8198	-4.33553	-25.645	-22.9946	-4.13066	-25.9159	23.0358	-5.73795	-25.88	-22.668	-2.16454	-25.8552	23.2871	-5.59995	-25.7025	-23.2916	-2.46789	-25.9243	22.9786	-6.00038	-25.7663	-23.2322	-1.82591	-25.7387	23.12	-5.30729	-25.7637
32.5	-23.0835	-2.72985	-25.7598	22.8055	-4.34753	-25.6461	-22.9867	-4.10954	-25.9173	23.0533	-5.72205	-25.8812	-22.6626	-2.17237	-25.8586	23.2728	-5.5807	-25.7062	-23.2962	-2.46585	-25.9229	22.825	-6.02792	-25.7586	-23.2303	-1.84472	-25.7425	23.1158	-5.28203	-25.7605
33	-23.0853	-2.71369	-25.7558	22.8069	-4.37322	-25.6472	-22.9797	-4.09171	-25.9187	23.0713	-5.70478	-25.8815	-22.66	-2.18184	-25.8625	23.2524	-5.56185	-25.7091	-23.2988	-2.43022	-25.9176	22.7721	-6.02976	-25.7559	-23.2261	-1.86598	-25.7474	23.0898	-5.258	-25.756
33.5	-23.0877	-2.71076	-25.7516	22.8234	-4.41022	-25.6481	-22.9733	-4.07554	-25.9197	23.0892	-5.68721	-25.8816	-22.6611	-2.19341	-25.8671	23.2253	-5.54434	-25.7112	-23.3006	-2.35742	-25.9078	22.7536	-5.99424	-25.7495	-23.2189	-1.89012	-25.7536	23.0491	-5.23612	-25.751
34	-23.0903	-2.71544	-25.7471	22.8532	-4.45466	-25.6484	-22.9673	-4.05786	-25.9203	23.1061	-5.67047	-25.8823	-22.6663	-2.20722	-25.8723	23.1912	-5.52875	-25.7125	-23.3	-2.29847	-25.9024	22.7192	-5.95652	-25.7398	-23.2078	-1.91657	-25.761	23.006	-5.21724	-25.7467
34.5	-23.0929	-2.72166	-25.7427	22.8935	-4.50208	-25.6482	-22.9616	-4.03591	-25.9208	23.1211	-5.65506	-25.8839	-22.6762	-2.223	-25.8782	23.15	-5.51516	-25.7131	-23.2951	-2.25929	-25.9045	22.7379	-5.93306	-25.7375	-23.1927	-1.94359	-25.7692	22.9729	-5.20191	-25.7436
35	-23.0954	-2.72397	-25.7385	22.9407	-4.54829	-25.6474	-22.9562	-4.00907	-25.9215	23.1338	-5.64036	-25.8861	-22.6907	-2.24009	-25.8846	23.1023	-5.50314	-25.7132	-23.2936	-2.21806	-25.9021	22.7924	-5.91933	-25.7396	-23.1749	-1.96891	-25.7777	22.9568	-5.19035	-25.7421
35.5	-23.0977	-2.71835	-25.735	22.9906	-4.59007	-25.6462	-22.9517	-3.97906	-25.9224	23.1437	-5.62462	-25.8882	-22.7094	-2.25764	-25.8914	23.0495	-5.49187	-25.713	-23.2977	-2.17663	-25.8911	22.8204	-5.91749	-25.7379	-23.1573	-1.99088	-25.786	22.956	-5.1825	-25.7419
36	-23.0999	-2.70256	-25.7326	23.039	-4.62546	-25.6449	-22.9486	-3.94839	-25.9235	23.1506	-5.60545	-25.8896	-22.7313	-2.27474	-25.8983	22.9935	-5.48033	-25.7126	-23.2987	-2.14928	-25.883	22.8334	-5.93116	-25.7357	-23.1444	-2.00914	-25.7936	22.9611	-5.17814	-25.7425
36.5	-23.1021	-2.67602	-25.7314	23.0817	-4.65367	-25.6435	-22.9473	-3.91823	-25.9247	23.1543	-5.58078	-25.8906	-22.7553	-2.2907	-25.9053	22.9367	-5.46756	-25.7124	-23.2973	-2.13875	-25.881	22.8414	-5.95661	-25.738	-23.1409	-2.02474	-25.8005	22.9597	-5.17679	-25.7433
37	-23.1043	-2.6394	-25.7317	23.1148	-4.67488	-25.6424	-22.9473	-3.88758	-25.9258	23.1552	-5.5501	-25.8914	-22.7801	-2.3052	-25.9121	22.8817	-5.45287	-25.7124	-23.297	-2.13152	-25.8786	22.8435	-5.97957	-25.7464	-23.1504	-2.03941	-25.8062	22.9426	-5.17764	-25.7439
37.5	-23.1065	-2.59423	-25.7332	23.1356	-4.68991	-25.6416	-22.9474	-3.85464	-25.9266	23.1539	-5.51551	-25.8923	-22.8039	-2.31834	-25.9184	22.8311	-5.43592	-25.7128	-23.2931	-2.12187	-25.8752	22.8619	-5.99394	-25.7578	-23.174	-2.05472	-25.8106	22.9089	-5.17953	-25.7438
38	-23.1086	-2.5425	-25.7357	23.1426	-4.69996	-25.6411	-22.9464	-3.81949	-25.9271	23.1511	-5.48216	-25.8934	-22.8254	-2.3306	-25.9241	22.7874	-5.41681	-25.7137	-23.2899	-2.11958	-25.8711	22.8958	-6.0111	-25.7675	-23.2094	-2.07124	-25.8133	22.8664	-5.18077	-25.7432
38.5	-23.1105	-2.48649	-25.7387	23.136	-4.70656	-25.6406	-22.9441	-3.7855	-25.9274	23.147	-5.45661	-25.8944	-22.8434	-2.34277	-25.929	22.7523	-5.39593	-25.7151	-23.2927	-2.10926	-25.8627	22.9252	-6.019	-25.7758	-23.2521	-2.08827	-25.8139	22.8282	-5.17907	-25.7424
39	-23.1123	-2.42867	-25.7418	23.1171	-4.71148	-25.6402	-22.9411	-3.75726	-25.9273	23.1414	-5.44324	-25.8948	-22.8566	-2.35571	-25.933	22.727	-5.37389	-25.7169	-23.2905	-2.06286	-25.8538	22.95	-5.99209	-25.7826	-23.2962	-2.10458	-25.8126	22.8054	-5.172	-25.7418
39.5	-23.1138	-2.37166	-25.7446	23.0879	-4.71675	-25.6395	-22.939	-3.73634	-25.9266	23.1339	-5.4404	-25.8945	-22.8647	-2.37024	-25.9359	22.7122	-5.35132	-25.719	-23.2769	-2.00052	-25.8526	22.9717	-5.94969	-25.7841	-23.3363	-2.11961	-25.8101	22.8032	-5.15794	-25.7417
40	-23.1153	-2.31811	-25.7466	23.0512	-4.72461	-25.6385	-22.9389	-3.7187	-25.925	23.1247	-5.43991	-25.8932	-22.8672	-2.38689	-25.9377	22.708	-5.32873	-25.7214	-23.2613	-1.96599	-25.8559	22.9827	-5.92975	-25.7815	-23.3685	-2.1342	-25.8075	22.8192	-5.13669	-25.7422
40.5	-23.1167	-2.27054	-25.7479	23.0092	-4.73734	-25.6372	-22.941	-3.697	-25.9225	23.1149	-5.43164	-25.891	-22.8643	-2.40586	-25.9384	22.7138	-5.30636	-25.724	-23.2526	-1.96011	-25.855	22.9814	-5.93261	-25.7795	-23.3912	-2.14988	-25.8061	22.8456	-5.1091	-25.7434
41	-23.1183	-2.23101	-25.7484	22.9639	-4.75704	-25.6357	-22.9444	-3.66595	-25.9192	23.1065	-5.41015	-25.8882	-22.8565	-2.42696	-25.9381	22.7285	-5.28418	-25.7267	-23.2524	-1.94796	-25.85	22.9713	-5.93098	-25.7781	-23.404	-2.16738	-25.8071	22.8737	-5.0762	-25.745
41.5	-23.1201	-2.20082	-25.7485	22.9164	-4.78534	-25.6344	-22.9481	-3.62578	-25.916	23.1009	-5.37797	-25.8848	-22.8446	-2.44973	-25.9369	22.7507	-5.26196	-25.7295	-23.2613	-1.9217	-25.8471	22.9556	-5.91679	-25.7769	-23.4078	-2.18576	-25.8107	22.898	-5.03883	-25.7468
42	-23.1222	-2.18029	-25.7487	22.8676	-4.82319	-25.6333	-22.9515	-3.58105	-25.9135	23.0992	-5.34297	-25.8811	-22.8294	-2.47353	-25.935	22.7786	-5.23933	-25.7323	-23.2764	-1.91432	-25.8504	22.9414	-5.91408	-25.7768	-23.4041	-2.20282	-25.8162	22.9174	-4.99801	-25.7491
42.5	-23.1244	-2.16866	-25.7492	22.818	-4.87064	-25.6329	-22.9549	-3.53653	-25.9121	23.1012	-5.31285	-25.8772	-22.812	-2.49769	-25.9326	22.8099	-5.21593	-25.7351	-23.2881	-1.92896	-25.858	22.9383	-5.92125	-25.7783	-23.3944	-2.21615	-25.8227	22.9344	-4.95538	-25.752
43	-23.1265	-2.16417	-25.7504	22.7684	-4.92681	-25.6332	-22.9591	-3.49394	-25.9117	23.1061	-5.29083	-25.8734	-22.7935	-2.52164	-25.9299	22.8425	-5.19147	-25.738	-23.2882	-1.92966	-25.8618	22.9491	-5.90366	-25.7813	-23.3802	-2.22397	-25.8288	22.9529	-4.91284	-25.7556
43.5	-23.1283	-2.16436	-25.7527	22.72	-4.98995	-25.6342	-22.9656	-3.45172	-25.9119	23.1126	-5.27511	-25.8699	-22.7747	-2.54496	-25.9273	22.8737	-5.16581	-25.741	-23.276	-1.91778	-25.8603	22.966	-5.86993	-25.783	-23.3626	-2.22559	-25.8336	22.9747	-4.87179	-25.7598
44	-23.1294	-2.16638	-25.756	22.6745	-5.05759	-25.6358	-22.9749	-3.40717	-25.9119	23.1198	-5.261	-25.8666	-22.7565	-2.56743	-25.9249	22.9012	-5.13894	-25.7439	-23.25	-1.91787	-25.8611	22.9842	-5.85372	-25.783	-23.3426	-2.22186	-25.837	22.9993	-4.83297	-25.7642
44.5	-23.1298	-2.16742	-25.7602	22.6339	-5.12679	-25.6376	-22.987	-3.35942	-25.9115	23.1272	-5.24405	-25.8633	-22.7396	-2.58895	-25.9231	22.9228	-5.11095	-25.7467	-23.206	-1.9238	-25.8654	23.0105	-5.84992	-25.7842	-23.3211	-2.21548	-25.8394	23.0241	-4.79701	-25.768
45	-23.1294	-2.16504	-25.7651	22.5998	-5.1944	-25.6392	-23.0013	-3.31124	-25.9107	23.1349	-5.22266	-25.8594	-22.7249	-2.60955	-25.9221	22.9362	-5.08201	-25.7494	-23.1496	-1.92377	-25.8661	23.0486	-5.84687	-25.7882	-23.2992	-2.21056	-25.8411	23.0467	-4.76514	-25.7707
45.5	-23.1285	-2.15745	-25.7704	22.5732	-5.25737	-25.6402	-23.0172	-3.26883	-25.9101	23.1424	-5.19926	-25.8545	-22.713	-2.62928	-25.922	22.94	-5.0523	-25.7518	-23.0976	-1.91133	-25.8627	23.0901	-5.84745	-25.7923	-23.2784	-2.21112	-25.8426	23.0665	-4.73903	-25.7717
46	-23.1274	-2.14365	-25.7756	22.554	-5.31306	-25.6403	-23.0345	-3.23926	-25.9099	23.1481	-5.17954	-25.8488	-22.7048	-2.64818	-25.923	22.9329	-5.02204	-25.7539	-23.0691	-1.8808	-25.859	23.1191	-5.85037	-25.7938	-23.2603	-2.21936	-25.8437	23.0845	-4.71988	-25.7713
46.5	-23.1267	-2.12354	-25.7805	22.5411	-5.3595	-25.6391	-23.0535	-3.22646	-25.9104	23.1501	-5.16913	-25.8426	-22.7013	-2.66624	-25.9252	22.9146	-4.99146	-25.7555	-23.0747	-1.84783	-25.8583	23.1217	-5.86089	-25.7919	-23.2461	-2.23459	-25.8441	23.1025	-4.70734	-25.7697
47	-23.1271	-2.09781	-25.7846	22.533	-5.39563	-25.6369	-23.0735	-3.22823	-25.9114	23.1467	-5.16944	-25.8369	-22.7034	-2.68342	-25.9285	22.8855	-4.96087	-25.7567	-23.1068	-1.82082	-25.8633	23.0967	-5.87772	-25.7891	-23.2366	-2.25377	-25.8434	23.121	-4.69928	-25.7677
47.5	-23.1293	-2.0679	-25.7877	22.5275	-5.42136	-25.6338	-23.0932	-3.23695	-25.9124	23.138	-5.17572	-25.8321	-22.712	-2.69968	-25.9329	22.847	-4.93067	-25.7573	-23.152	-1.78883	-25.869	23.049	-5.88826	-25.7862	-23.2317	-2.27331	-25.8418	23.1392	-4.69258	-25.7661
48	-23.1337	-2.03569	-25.7896	22.5233	-5.43753	-25.6304	-23.1106	-3.24435	-25.9131	23.125	-5.17989	-25.8285	-22.7279	-2.715	-25.9383	22.801	-4.90137	-25.7575	-23.2047	-1.76627	-25.8668	22.9854	-5.9033	-25.7827	-23.2306	-2.2913	-25.8394	23.1545	-4.68457	-25.7654
48.5	-23.1408	-2.0032	-25.7902	22.5197	-5.44551	-25.6273	-23.1244	-3.24678	-25.9131	23.1095	-5.17607	-25.8256	-22.7512	-2.7295	-25.9444	22.7504	-4.87351	-25.7574	-23.2507	-1.75969	-25.8616	22.9292	-5.92568	-25.7792	-23.2322	-2.30869	-25.837	23.1645	-4.67436	-25.7661
49	-23.1505	-1.97203	-25.7898	22.5169	-5.44666	-25.6253	-23.1344	-3.24643	-25.9123	23.0924	-5.16415	-25.8231	-22.7813	-2.74342	-25.9511	22.6982	-4.84764	-25.7571	-23.2702	-1.73283	-25.8612	22.9072	-5.92379	-25.7753	-23.2355	-2.32882	-25.8351	23.1679	-4.66308	-25.7684
49.5	-23.1626	-1.94302	-25.7885	22.5163	-5.44176	-25.625	-23.1413	-3.24782	-25.9109	23.0738	-5.14884	-25.8205	-22.8168	-2.75721	-25.958	22.6473	-4.82417	-25.757	-23.2695	-1.68022	-25.8615	22.9117	-5.89825	-25.7717	-23.24	-2.35526	-25.834	23.1653	-4.65306	-25.7721
50	-23.1768	-1.91595	-25.7869	22.5195	-5.43061	-25.6268	-23.1462	-3.25382	-25.9092	23.0538	-5.13578	-25.8179	-22.8556	-2.77144	-25.9651	22.6	-4.80331	-25.7571	-23.2651	-1.63898	-25.8587	22.9174	-5.88652	-25.774	-23.2463	-2.38942	-25.8337	23.1589	-4.64618	-25.7767
50.5	-23.1924	-1.8897	-25.7857	22.5279	-5.41205	-25.631	-23.1497	-3.2648	-25.9075	23.0329	-5.12816	-25.8155	-22.8947	-2.78676	-25.9721	22.5584	-4.78497	-25.7577	-23.2539	-1.61729	-25.8561	22.918	-5.89665	-25.7828	-23.2552	-2.42906	-25.8341	23.151	-4.64242	-25.7813
51	-23.2089	-1.86259	-25.7855	22.5419	-5.3843	-25.6376	-23.1519	-3.28089	-25.9062	23.0128	-5.12597	-25.8133	-22.931	-2.80377	-25.979	22.5236	-4.76884	-25.759	-23.2323	-1.60475	-25.853	22.9165	-5.91747	-25.789	-23.2679	-2.46868	-25.835	23.1426	-4.63932	-25.7848
51.5	-23.2257	-1.83297	-25.7871	22.5603	-5.3456	-25.6463	-23.1529	-3.30416	-25.9052	22.9957	-5.12732	-25.8112	-22.9617	-2.82291	-25.9856	22.4964	-4.75438	-25.761	-23.2107	-1.60664	-25.8482	22.9145	-5.9471	-25.7879	-23.2851	-2.50199	-25.8363	23.1324	-4.63304	-25.7863
52	-23.2424	-1.79961	-25.7912	22.5804	-5.2946	-25.6569	-23.1533	-3.33768	-25.9044	22.9833	-5.13007	-25.8089	-22.9846	-2.84442	-25.9919	22.477	-4.74096	-25.764	-23.196	-1.61932	-25.8457	22.923	-5.97445	-25.7831	-23.3065	-2.52507	-25.838	23.1182	-4.62059	-25.7852
52.5	-23.2586	-1.76174	-25.7982	22.5984	-5.23067	-25.6687	-23.1537	-3.38189	-25.9037	22.9765	-5.13226	-25.8064	-22.9982	-2.86831	-25.998	22.4652	-4.72796	-25.7677	-23.1923	-1.63468	-25.8463	22.95	-5.99184	-25.7782	-23.3307	-2.53849	-25.8403	23.0984	-4.60161	-25.7816
53	-23.274	-1.71892	-25.8081	22.6101	-5.15374	-25.6812	-23.155	-3.43133	-25.9031	22.9753	-5.13139	-25.804	-23.0022	-2.89444	-26.0038	22.4609	-4.7149	-25.7723	-23.207	-1.65818	-25.8458	22.9878	-6.00819	-25.7743	-23.3555	-2.5466	-25.8433	23.0734	-4.57833	-25.7761
53.5	-23.2884	-1.67072	-25.8206	22.612	-5.06411	-25.6938	-23.1572	-3.47516	-25.9023	22.9793	-5.12413	-25.8023	-22.9971	-2.92255	-26.0094	22.4634	-4.70147	-25.7775	-23.2349	-1.67502	-25.8437	23.0267	-6.01126	-25.7706	-23.378	-2.55456	-25.847	23.0459	-4.55353	-25.7699
54	-23.3014	-1.61665	-25.8348	22.6023	-4.96236	-25.7059	-23.16	-3.50249	-25.9013	22.9887	-5.10795	-25.8016	-22.9842	-2.9523	-26.0147	22.4724	-4.68757	-25.783	-23.2577	-1.65853	-25.8416	23.0607	-5.98101	-25.765	-23.3955	-2.56526	-25.8511	23.0198	-4.52842	-25.764
54.5	-23.3127	-1.55631	-25.8495	22.5817	-4.84942	-25.717	-23.1625	-3.50905	-25.8998	23.0037	-5.08397	-25.8016	-22.9648	-2.98333	-26.0198	22.4871	-4.67319	-25.7887	-23.2648	-1.62193	-25.8405	23.077	-5.93966	-25.7585	-23.4063	-2.5783	-25.8552	22.9988	-4.50225	-25.759
55	-23.322	-1.48988	-25.8631	22.5527	-4.72684	-25.7268	-23.1642	-3.5002	-25.8976	23.0246	-5.05798	-25.8019	-22.9408	-3.01526	-26.0244	22.5067	-4.65841	-25.7942	-23.2599	-1.59555	-25.8401	23.063	-5.91979	-25.753	-23.4096	-2.59169	-25.8586	22.9848	-4.47388	-25.7556
55.5	-23.3293	-1.41865	-25.8737	22.5198	-4.5972	-25.7348	-23.1649	-3.48713	-25.8946	23.0511	-5.0375	-25.802	-22.9138	-3.04768	-26.0284	22.5305	-4.64331	-25.7991	-23.2489	-1.58873	-25.8379	23.0264	-5.92658	-25.7462	-23.4065	-2.60457	-25.8605	22.9779	-4.44401	-25.7539
56	-23.3346	-1.34532	-25.8797	22.4876	-4.46415	-25.7409	-23.1646	-3.47951	-25.8915	23.0824	-5.02683	-25.8013	-22.8851	-3.08023	-26.0318	22.5577	-4.62794	-25.8032	-23.2344	-1.60221	-25.835	22.9873	-5.95674	-25.7355	-23.3989	-2.61878	-25.8602	22.9763	-4.41603	-25.7539
56.5	-23.3384	-1.27402	-25.8794	22.4606	-4.33238	-25.7449	-23.1633	-3.48048	-25.8888	23.1171	-5.02455	-25.7996	-22.8559	-3.11256	-26.0345	22.5872	-4.61225	-25.806	-23.2206	-1.62695	-25.8378	22.9601	-5.99766	-25.7256	-23.3896	-2.63798	-25.857	22.9773	-4.3946	-25.7555
57	-23.3414	-1.20993	-25.8715	22.4418	-4.20715	-25.7467	-23.1612	-3.48706	-25.8871	23.1535	-5.02542	-25.7972	-22.8272	-3.14441	-26.0364	22.6182	-4.59612	-25.8073	-23.2125	-1.64559	-25.846	22.9536	-6.02821	-25.7209	-23.3811	-2.66492	-25.8508	22.9776	-4.38258	-25.7587
57.5	-23.3446	-1.15875	-25.8551	22.4323	-4.09372	-25.7466	-23.1587	-3.49408	-25.8864	23.1892	-5.02438	-25.7947	-22.7997	-3.17552	-26.0374	22.6498	-4.5793	-25.807	-23.2062	-1.65772	-25.851	22.9691	-6.04567	-25.7186	-23.3749	-2.69904	-25.842	22.9742	-4.37878	-25.7631
58	-23.3493	-1.12592	-25.83	22.4315	-3.99676	-25.7447	-23.1566	-3.49776	-25.8862	23.2219	-5.01915	-25.7926	-22.7738	-3.20569	-26.0377	22.6811	-4.56145	-25.8049	-23.1905	-1.67046	-25.8502	23.0016	-6.05891	-25.7141	-23.3715	-2.73627	-25.8315	22.9648	-4.37802	-25.7682
58.5	-23.3568	-1.11601	-25.7965	22.4374	-3.91985	-25.7413	-23.1555	-3.49694	-25.8855	23.2492	-5.0101	-25.7914	-22.7501	-3.23475	-26.0372	22.7116	-4.54218	-25.8011	-23.1653	-1.67971	-25.849	23.051	-6.07065	-25.7089	-23.3701	-2.77084	-25.8207	22.9483	-4.37331	-25.7729
59	-23.3683	-1.1321	-25.7555	22.4474	-3.8653	-25.737	-23.1558	-3.49235	-25.8838	23.2697	-4.99852	-25.791	-22.7288	-3.26254	-26.0362	22.741	-4.52113	-25.7958	-23.1479	-1.68882	-25.8484	23.0925	-6.08619	-25.7064	-23.3695	-2.79782	-25.8111	22.9258	-4.35881	-25.7766
59.5	-23.3849	-1.17557	-25.7084	22.4592	-3.83411	-25.7323	-23.1567	-3.4853	-25.8813	23.2834	-4.98514	-25.7912	-22.7105	-3.28897	-26.0347	22.7692	-4.49806	-25.7892	-23.1518	-1.70568	-25.8457	23.0662	-6.10275	-25.7042	-23.3687	-2.81507	-25.8039	22.9008	-4.33215	-25.7788
60	-23.4072	-1.24586	-25.6569	22.4709	-3.82605	-25.7279	-23.1573	-3.4767	-25.8788	23.2908	-4.96997	-25.7912	-22.6954	-3.31402	-26.0328	22.7962	-4.47299	-25.7818	-23.1751	-1.71604	-25.8386	22.9528	-6.09937	-25.696	-23.3674	-2.824	-25.7999	22.8788	-4.29557	-25.7794
60.5	-23.4349	-1.34059	-25.6031	22.4822	-3.83978	-25.7243	-23.1568	-3.46695	-25.8773	23.2927	-4.95325	-25.7908	-22.6841	-3.33777	-26.0307	22.822	-4.44627	-25.7741	-23.2185	-1.71644	-25.8269	22.8323	-6.09092	-25.6833	-23.3663	-2.82876	-25.7992	22.8654	-4.25532	-25.779
61	-23.4673	-1.45577	-25.5489	22.4937	-3.87287	-25.7223	-23.1549	-3.45642	-25.8771	23.2896	-4.93635	-25.7898	-22.6769	-3.36037	-26.0284	22.8464	-4.41853	-25.7666	-23.2832	-1.73881	-25.8161	22.8041	-6.1327	-25.6764	-23.3666	-2.83429	-25.8017	22.8632	-4.21933	-25.7785
61.5	-23.5024	-1.58619	-25.4963	22.5067	-3.92197	-25.7223	-23.1522	-3.44576	-25.878	23.2815	-4.9215	-25.7886	-22.6742	-3.38202	-26.0261	22.8686	-4.39073	-25.76	-23.3401	-1.79178	-25.812	22.8291	-6.21333	-25.6775	-23.369	-2.84416	-25.8068	22.8714	-4.19401	-25.7784
62	-23.5378	-1.72603	-25.447	22.5233	-3.983	-25.7248	-23.1493	-3.43535	-25.8793	23.2682	-4.90992	-25.7874	-22.6763	-3.40293	-26.0238	22.8877	-4.36401	-25.7547	-23.3486	-1.84493	-25.8113	22.7979	-6.26277	-25.6795	-23.3733	-2.85918	-25.8139	22.8851	-4.18136	-25.7789
62.5	-23.5708	-1.86954	-25.4024	22.5449	-4.05156	-25.7297	-23.1466	-3.42403	-25.8804	23.2506	-4.8999	-25.7868	-22.6833	-3.42335	-26.0216	22.902	-4.33962	-25.7513	-23.3064	-1.88045	-25.8074	22.7733	-6.28104	-25.6817	-23.3788	-2.87755	-25.8225	22.8976	-4.17796	-25.7795
63	-23.5984	-2.01173	-25.3637	22.5727	-4.12346	-25.7367	-23.1437	-3.40866	-25.8813	23.2297	-4.88652	-25.7866	-22.6952	-3.44352	-26.0195	22.91	-4.31877	-25.7499	-23.2415	-1.90543	-25.7994	22.8779	-6.31698	-25.6887	-23.3842	-2.89616	-25.8318	22.9009	-4.17623	-25.7797
63.5	-23.6186	-2.14879	-25.3317	22.607	-4.19515	-25.7453	-23.1402	-3.38568	-25.8822	23.2073	-4.8646	-25.7867	-22.7114	-3.46375	-26.0177	22.9099	-4.30252	-25.7508	-23.1798	-1.93823	-25.7908	23.0052	-6.36589	-25.6963	-23.3887	-2.91229	-25.8411	22.8871	-4.16773	-25.7788
64	-23.6298	-2.27827	-25.3068	22.6475	-4.26404	-25.7544	-23.136	-3.35448	-25.8835	23.1843	-4.83315	-25.7869	-22.7313	-3.48432	-26.0162	22.9009	-4.29161	-25.754	-23.1361	-1.98166	-25.7863	22.979	-6.38373	-25.698	-23.3918	-2.92464	-25.8496	22.8506	-4.1469	-25.7766
64.5	-23.6316	-2.39897	-25.2894	22.6931	-4.32857	-25.7626	-23.1313	-3.3191	-25.885	23.1611	-4.79742	-25.7868	-22.7539	-3.50555	-26.0151	22.8826	-4.28638	-25.7594	-23.1179	-2.00909	-25.7854	22.8612	-6.36322	-25.695	-23.3939	-2.93325	-25.8566	22.7928	-4.11336	-25.7731
65	-23.6242	-2.51054	-25.2794	22.742	-4.38802	-25.7688	-23.1272	-3.2861	-25.886	23.1374	-4.76595	-25.7863	-22.7782	-3.52767	-26.0146	22.8558	-4.28667	-25.7666	-23.1268	-2.01519	-25.7819	22.831	-6.35104	-25.6896	-23.3954	-2.93853	-25.8616	22.7236	-4.07189	-25.7685
65.5	-23.6086	-2.61313	-25.2767	22.7916	-4.44208	-25.7715	-23.1245	-3.26006	-25.8857	23.1124	-4.7448	-25.7852	-22.803	-3.55082	-26.0146	22.8221	-4.29183	-25.7753	-23.1526	-2.02787	-25.7748	22.8731	-6.36502	-25.6799	-23.3963	-2.94072	-25.8648	22.6598	-4.03022	-25.7634
66	-23.5857	-2.70688	-25.2809	22.8386	-4.4903	-25.7697	-23.1242	-3.24102	-25.884	23.0858	-4.73397	-25.7838	-22.8271	-3.57502	-26.0153	22.784	-4.30071	-25.7848	-23.175	-2.0538	-25.7703	22.8464	-6.36461	-25.6682	-23.3964	-2.94029	-25.8663	22.618	-3.99604	-25.758
66.5	-23.5568	-2.79163	-25.2912	22.879	-4.53166	-25.763	-23.1266	-3.22598	-25.8816	23.0575	-4.72875	-25.7824	-22.8495	-3.60013	-26.0165	22.7444	-4.3118	-25.7947	-23.1817	-2.07994	-25.7683	22.7941	-6.3526	-25.6604	-23.3945	-2.93869	-25.8668	22.6066	-3.97391	-25.7529
67	-23.5231	-2.86677	-25.3067	22.9088	-4.56438	-25.7514	-23.1316	-3.21231	-25.8797	23.0283	-4.72388	-25.7816	-22.8695	-3.62587	-26.0182	22.7063	-4.32337	-25.8044	-23.1731	-2.1018	-25.7669	22.8199	-6.36177	-25.6587	-23.3897	-2.93845	-25.867	22.6225	-3.96327	-25.7483
67.5	-23.4863	-2.93126	-25.3261	22.9242	-4.58624	-25.7355	-23.1382	-3.19981	-25.8794	22.9994	-4.71675	-25.7813	-22.8867	-3.65184	-26.0202	22.6725	-4.33364	-25.8133	-23.155	-2.1133	-25.7711	22.8136	-6.35631	-25.6606	-23.3819	-2.94227	-25.8676	22.6538	-3.95835	-25.7447
68	-23.4484	-2.98383	-25.3478	22.923	-4.59527	-25.7162	-23.1446	-3.19019	-25.881	22.9727	-4.70789	-25.7814	-22.9007	-3.6776	-26.0224	22.6451	-4.34096	-25.8212	-23.1408	-2.11439	-25.7793	22.7366	-6.32633	-25.663	-23.372	-2.95183	-25.8689	22.6866	-3.95091	-25.7422
68.5	-23.4121	-3.0231	-25.3705	22.9045	-4.59045	-25.695	-23.1486	-3.18513	-25.8838	22.9501	-4.69949	-25.7813	-22.9115	-3.70273	-26.0245	22.6255	-4.34401	-25.8278	-23.1444	-2.11909	-25.7809	22.775	-6.34335	-25.6646	-23.3618	-2.96677	-25.8711	22.7107	-3.93437	-25.741
69	-23.3803	-3.04774	-25.3927	22.8703	-4.57208	-25.6732	-23.1488	-3.1849	-25.8866	22.9326	-4.69353	-25.7809	-22.9189	-3.72693	-26.0263	22.6143	-4.3419	-25.8329	-23.1617	-2.12449	-25.7765	22.8958	-6.39761	-25.6647	-23.3537	-2.98407	-25.8741	22.7218	-3.90688	-25.7412
69.5	-23.3561	-3.05645	-25.4133	22.8239	-4.54156	-25.6519	-23.1447	-3.18861	-25.8883	22.9202	-4.69097	-25.78	-22.9228	-3.75008	-26.0274	22.6114	-4.33434	-25.8365	-23.1801	-2.1256	-25.7749	22.8974	-6.42379	-25.6637	-23.3497	-2.99832	-25.8774	22.7202	-3.87122	-25.7428
70	-23.3416	-3.04795	-25.4318	22.7702	-4.50064	-25.6321	-23.1368	-3.19544	-25.8888	22.912	-4.69197	-25.7792	-22.923	-3.77231	-26.0277	22.6159	-4.32162	-25.839	-23.1951	-2.14722	-25.7735	22.8537	-6.45799	-25.6619	-23.351	-3.00338	-25.8805	22.7092	-3.83231	-25.7456
70.5	-23.338	-3.02074	-25.4478	22.7138	-4.45051	-25.6143	-23.1257	-3.20576	-25.8887	22.9068	-4.69639	-25.7786	-22.9189	-3.79402	-26.0269	22.6269	-4.30461	-25.8404	-23.1953	-2.1881	-25.7659	22.8789	-6.52119	-25.6565	-23.3575	-2.99552	-25.8827	22.6945	-3.79456	-25.7494
71	-23.3448	-2.97311	-25.4614	22.6584	-4.39115	-25.5986	-23.1121	-3.22094	-25.8889	22.9041	-4.70416	-25.7785	-22.9104	-3.81577	-26.0251	22.6432	-4.28463	-25.8413	-23.1673	-2.20646	-25.7561	22.883	-6.54768	-25.6471	-23.3679	-2.97618	-25.8835	22.6834	-3.7611	-25.7538
71.5	-23.3599	-2.90319	-25.4731	22.6059	-4.32118	-25.5849	-23.096	-3.24221	-25.89	22.9037	-4.71489	-25.7788	-22.8972	-3.83819	-26.0222	22.6639	-4.26326	-25.842	-23.1221	-2.19858	-25.7504	22.8474	-6.53811	-25.6409	-23.3805	-2.95223	-25.8828	22.6835	-3.73433	-25.7585
72	-23.3803	-2.80933	-25.483	22.5566	-4.23823	-25.5729	-23.0776	-3.2693	-25.892	22.9052	-4.72756	-25.7791	-22.8795	-3.86182	-26.0184	22.6882	-4.24217	-25.8428	-23.0791	-2.19017	-25.7495	22.8547	-6.54357	-25.6418	-23.3934	-2.9328	-25.8806	22.7001	-3.71624	-25.7632
72.5	-23.4025	-2.69069	-25.4917	22.5098	-4.13976	-25.5624	-23.058	-3.30011	-25.8943	22.9078	-4.74056	-25.7794	-22.8581	-3.88704	-26.0137	22.7158	-4.22285	-25.8441	-23.0455	-2.18182	-25.7511	22.9224	-6.56694	-25.6446	-23.4053	-2.92469	-25.8772	22.7341	-3.70774	-25.7677
73	-23.4231	-2.54775	-25.4993	22.4642	-4.02394	-25.5531	-23.0386	-3.33167	-25.8965	22.9096	-4.75239	-25.7797	-22.8341	-3.9139	-26.0086	22.7463	-4.20653	-25.846	-23.0331	-2.17285	-25.7532	23.0024	-6.59879	-25.6449	-23.416	-2.92981	-25.8729	22.7822	-3.70831	-25.7719
73.5	-23.4394	-2.38287	-25.5057	22.4194	-3.89044	-25.545	-23.0213	-3.36155	-25.8983	22.9089	-4.76264	-25.7802	-22.8091	-3.94219	-26.0032	22.7791	-4.19393	-25.8485	-23.0591	-2.16985	-25.7534	23.0064	-6.62824	-25.6433	-23.426	-2.94609	-25.868	22.8383	-3.71684	-25.7758
74	-23.4501	-2.20037	-25.511	22.3762	-3.74073	-25.5383	-23.007	-3.38898	-25.8997	22.9049	-4.77237	-25.7807	-22.7849	-3.9714	-25.998	22.8137	-4.18532	-25.8515	-23.1211	-2.1648	-25.7504	22.9032	-6.64072	-25.6407	-23.436	-2.97052	-25.8628	22.8961	-3.73296	-25.7798
74.5	-23.4551	-2.00624	-25.5151	22.3366	-3.57797	-25.5333	-22.9959	-3.41473	-25.9005	22.8978	-4.78355	-25.7814	-22.7628	-4.00084	-25.9931	22.8488	-4.18043	-25.8547	-23.1971	-2.15373	-25.7459	22.7602	-6.649	-25.6365	-23.4464	-3.00141	-25.8573	22.9508	-3.75757	-25.7836
75	-23.4553	-1.80746	-25.518	22.3043	-3.40638	-25.5304	-22.9873	-3.4401	-25.9008	22.8887	-4.79778	-25.7819	-22.744	-4.02972	-25.9889	22.8831	-4.17862	-25.858	-23.2666	-2.14529	-25.7427	22.6262	-6.66569	-25.6309	-23.4571	-3.03838	-25.8517	22.9998	-3.79153	-25.787
75.5	-23.4525	-1.61106	-25.5197	22.2836	-3.23039	-25.5297	-22.9808	-3.46573	-25.9006	22.8789	-4.81506	-25.7823	-22.7288	-4.05723	-25.9854	22.9149	-4.17895	-25.8608	-23.3168	-2.14248	-25.739	22.5239	-6.68165	-25.6261	-23.467	-3.0806	-25.8459	23.042	-3.83361	-25.7893
76	-23.4487	-1.42299	-25.5206	22.2786	-3.05384	-25.5314	-22.9762	-3.49108	-25.9	22.8692	-4.83371	-25.7823	-22.717	-4.08265	-25.9828	22.9427	-4.18042	-25.8628	-23.3335	-2.14491	-25.7322	22.4957	-6.69394	-25.625	-23.4747	-3.12511	-25.84	23.0761	-3.87924	-25.7896
76.5	-23.4457	-1.24737	-25.521	22.2922	-2.87927	-25.5352	-22.9736	-3.51476	-25.8993	22.8599	-4.85138	-25.7819	-22.7082	-4.10539	-25.9809	22.9653	-4.18208	-25.8638	-23.3043	-2.15316	-25.7256	22.5527	-6.70741	-25.6256	-23.4785	-3.16682	-25.8344	23.0998	-3.92127	-25.7874
77	-23.4447	-1.08596	-25.5213	22.3244	-2.70772	-25.5403	-22.9732	-3.53545	-25.8988	22.8516	-4.8666	-25.781	-22.7016	-4.12502	-25.9796	22.9818	-4.18321	-25.8634	-23.2353	-2.16168	-25.7224	22.661	-6.71875	-25.6245	-23.4769	-3.20029	-25.8298	23.1093	-3.95244	-25.7825
77.5	-23.4458	-0.938316	-25.5217	22.3724	-2.53889	-25.5456	-22.9745	-3.55252	-25.8984	22.845	-4.87962	-25.7797	-22.6964	-4.14135	-25.9787	22.9922	-4.18338	-25.8616	-23.1511	-2.16496	-25.7187	22.783	-6.72397	-25.6233	-23.4694	-3.22182	-25.8268	23.1009	-3.96819	-25.7756
78	-23.4486	-0.802275	-25.5226	22.4296	-2.37171	-25.5501	-22.9763	-3.56602	-25.8978	22.8414	-4.89184	-25.7782	-22.6923	-4.1544	-25.978	22.9965	-4.18247	-25.8584	-23.0755	-2.16676	-25.7114	22.8944	-6.72868	-25.6257	-23.4569	-3.23063	-25.8261	23.0734	-3.96796	-25.7678
78.5	-23.4524	-0.674906	-25.5238	22.487	-2.20501	-25.5524	-22.9778	-3.57605	-25.8965	22.842	-4.90442	-25.7768	-22.6889	-4.16441	-25.9771	22.9956	-4.18061	-25.8538	-23.0171	-2.17225	-25.705	22.991	-6.74034	-25.6271	-23.4414	-3.2281	-25.8279	23.0302	-3.95456	-25.7607
79	-23.456	-0.553533	-25.5251	22.5354	-2.0383	-25.5514	-22.9782	-3.58217	-25.8945	22.8476	-4.91705	-25.7758	-22.6862	-4.17177	-25.9759	22.9902	-4.17814	-25.8481	-22.9774	-2.1806	-25.7028	23.0774	-6.76	-25.6208	-23.4255	-3.21614	-25.8319	22.9785	-3.93214	-25.7556
79.5	-23.4587	-0.436655	-25.5265	22.5674	-1.87224	-25.5465	-22.9775	-3.58344	-25.892	22.8583	-4.92804	-25.7754	-22.6844	-4.17703	-25.9742	22.9814	-4.17558	-25.8416	-22.9671	-2.19003	-25.6992	23.1378	-6.78684	-25.6093	-23.4122	-3.19612	-25.8376	22.9265	-3.9046	-25.7531
80	-23.4603	-0.324507	-25.5276	22.5801	-1.70875	-25.5376	-22.9759	-3.5791	-25.8893	22.874	-4.93547	-25.7756	-22.6836	-4.18084	-25.9718	22.9703	-4.17349	-25.8345	-22.9973	-2.19643	-25.6899	23.1448	-6.81224	-25.601	-23.4036	-3.16955	-25.8438	22.8797	-3.87554	-25.753
80.5	-23.461	-0.219147	-25.5286	22.5761	-1.5506	-25.5252	-22.9734	-3.56947	-25.8867	22.8948	-4.93854	-25.7758	-22.6841	-4.18383	-25.9687	22.9583	-4.17249	-25.8272	-23.0576	-2.19014	-25.6804	23.0932	-6.81616	-25.5989	-23.4008	-3.13951	-25.8494	22.8394	-3.84889	-25.7545
81	-23.4615	-0.124084	-25.5294	22.5622	-1.40086	-25.5103	-22.9693	-3.55623	-25.8839	22.9208	-4.93796	-25.7755	-22.6861	-4.18659	-25.9649	22.9467	-4.17311	-25.82	-23.1289	-2.16991	-25.6783	22.9933	-6.79548	-25.5999	-23.4038	-3.11115	-25.8531	22.8056	-3.82885	-25.7564
81.5	-23.4626	-0.0436279	-25.5302	22.5471	-1.2622	-25.4946	-22.9635	-3.54199	-25.8806	22.9521	-4.9353	-25.7742	-22.6894	-4.18953	-25.9605	22.9365	-4.1758	-25.8132	-23.2029	-2.14159	-25.6811	22.8561	-6.76439	-25.6002	-23.4114	-3.09043	-25.8543	22.78	-3.81864	-25.7578
82	-23.465	0.0178192	-25.5314	22.5385	-1.13657	-25.4797	-22.9563	-3.52911	-25.8766	22.9877	-4.93179	-25.7721	-22.694	-4.19287	-25.9557	22.9292	-4.1808	-25.807	-23.2722	-2.09796	-25.6817	22.7054	-6.71855	-25.5966	-23.422	-3.08185	-25.8525	22.7667	-3.81895	-25.7581
82.5	-23.4687	0.0563731	-25.5333	22.5406	-1.02526	-25.4672	-22.9491	-3.51872	-25.872	23.0255	-4.92753	-25.7699	-22.6996	-4.19654	-25.9507	22.9256	-4.18805	-25.8015	-23.3241	-2.04322	-25.6817	22.5739	-6.66274	-25.5884	-23.4338	-3.08665	-25.848	22.7695	-3.82734	-25.7571
83	-23.4729	0.0691171	-25.5361	22.5529	-0.929337	-25.4585	-22.9441	-3.5103	-25.8673	23.0624	-4.92179	-25.7684	-22.7058	-4.20023	-25.9456	22.9266	-4.1972	-25.7969	-23.3532	-2.008	-25.6862	22.4784	-6.63549	-25.5805	-23.4454	-3.1025	-25.8412	22.7876	-3.8394	-25.7553
83.5	-23.4764	0.0544182	-25.5402	22.5715	-0.850126	-25.4543	-22.9433	-3.50209	-25.863	23.0953	-4.91384	-25.7677	-22.712	-4.20349	-25.9407	22.9328	-4.20757	-25.7932	-23.3584	-1.98994	-25.6931	22.4204	-6.63948	-25.5771	-23.4561	-3.12491	-25.8331	22.815	-3.85095	-25.7529
84	-23.4774	0.0121225	-25.5458	22.591	-0.789528	-25.455	-22.9474	-3.49197	-25.8596	23.1221	-4.90381	-25.7676	-22.718	-4.20582	-25.9361	22.9445	-4.21819	-25.7904	-23.3373	-1.95607	-25.6988	22.396	-6.6383	-25.5752	-23.466	-3.14917	-25.8246	22.8433	-3.86016	-25.7504
84.5	-23.4744	-0.0564233	-25.5532	22.6059	-0.750044	-25.46	-22.9554	-3.47826	-25.857	23.1423	-4.89288	-25.7675	-22.7233	-4.20683	-25.932	22.9619	-4.2279	-25.7885	-23.2991	-1.91896	-25.7024	22.3903	-6.63898	-25.5702	-23.4755	-3.1717	-25.8163	22.8655	-3.86796	-25.7481
85	-23.4665	-0.14859	-25.5624	22.613	-0.73453	-25.4686	-22.9657	-3.46048	-25.855	23.156	-4.88268	-25.7668	-22.7276	-4.20637	-25.9283	22.985	-4.23551	-25.7874	-23.2675	-1.91082	-25.703	22.3786	-6.6686	-25.5632	-23.4849	-3.18997	-25.8086	22.8786	-3.87653	-25.7459
85.5	-23.4539	-0.260926	-25.5735	22.612	-0.7458	-25.4796	-22.977	-3.43957	-25.8532	23.1635	-4.87449	-25.7658	-22.731	-4.20452	-25.9252	23.0137	-4.23998	-25.787	-23.2631	-1.92095	-25.7005	22.3451	-6.71243	-25.5556	-23.4943	-3.20174	-25.8017	22.8825	-3.88691	-25.7437
86	-23.4375	-0.389742	-25.5867	22.6049	-0.786172	-25.4918	-22.9892	-3.41783	-25.8516	23.1645	-4.86888	-25.7649	-22.7333	-4.20167	-25.9225	23.0475	-4.24067	-25.7873	-23.2895	-1.93034	-25.6973	22.2927	-6.74696	-25.5454	-23.5032	-3.20455	-25.7954	22.8788	-3.89756	-25.7413
86.5	-23.4188	-0.531633	-25.6019	22.596	-0.857021	-25.5043	-23.0033	-3.39828	-25.8504	23.1574	-4.86592	-25.7643	-22.7348	-4.19835	-25.9203	23.0858	-4.23756	-25.7881	-23.3383	-1.94335	-25.6942	22.2346	-6.77117	-25.5349	-23.5113	-3.19611	-25.7898	22.8683	-3.90468	-25.7387
87	-23.3996	-0.683728	-25.6188	22.5899	-0.958408	-25.5165	-23.0206	-3.38367	-25.8499	23.141	-4.86581	-25.764	-22.7355	-4.1951	-25.9184	23.1278	-4.2314	-25.7892	-23.3949	-1.95473	-25.6894	22.1849	-6.78106	-25.53	-23.518	-3.17511	-25.7848	22.851	-3.90368	-25.7363
87.5	-23.3812	-0.843542	-25.6371	22.5912	-1.0888	-25.5282	-23.0412	-3.37531	-25.85	23.1149	-4.8692	-25.7635	-22.7357	-4.19226	-25.9167	23.1722	-4.22362	-25.7906	-23.4362	-1.94523	-25.6825	22.1622	-6.76358	-25.53	-23.5224	-3.14178	-25.7808	22.8271	-3.89096	-25.7345
88	-23.3644	-1.00844	-25.656	22.6026	-1.24494	-25.5395	-23.0637	-3.37246	-25.8508	23.0806	-4.8767	-25.7624	-22.7356	-4.18981	-25.9152	23.2176	-4.21617	-25.792	-23.4473	-1.92933	-25.6745	22.1765	-6.73558	-25.5309	-23.5237	-3.09817	-25.7783	22.7978	-3.86535	-25.7336
88.5	-23.3493	-1.17495	-25.6745	22.6252	-1.42185	-25.5509	-23.0855	-3.37268	-25.8518	23.0409	-4.88803	-25.7607	-22.7353	-4.18734	-25.9137	23.2623	-4.21109	-25.7934	-23.4342	-1.94276	-25.6658	22.2164	-6.73585	-25.5339	-23.5208	-3.04816	-25.7777	22.7661	-3.82878	-25.7338
89	-23.3354	-1.33825	-25.6916	22.6581	-1.613	-25.5624	-23.1038	-3.37337	-25.8531	22.9991	-4.90173	-25.7591	-22.7351	-4.18409	-25.9124	23.3045	-4.21008	-25.7946	-23.4033	-1.96679	-25.658	22.2682	-6.75075	-25.5397	-23.5127	-2.99706	-25.7787	22.736	-3.78596	-25.7346
89.5	-23.3218	-1.49216	-25.7062	22.6992	-1.81075	-25.5744	-23.1174	-3.37383	-25.8547	22.9575	-4.91624	-25.758	-22.7348	-4.17917	-25.911	23.3424	-4.21415	-25.7956	-23.3566	-1.95771	-25.6538	22.3249	-6.73372	-25.5432	-23.4996	-2.95038	-25.7812	22.7116	-3.74287	-25.7352
90	-23.3076	-1.62967	-25.7177	22.7453	-2.00698	-25.5867	-23.1269	-3.37681	-25.857	22.9171	-4.93167	-25.7575	-22.7346	-4.17181	-25.9097	23.3747	-4.22349	-25.7961	-23.3125	-1.93014	-25.6536	22.3666	-6.69326	-25.5413	-23.4831	-2.91231	-25.7842	22.6953	-3.70464	-25.7345
90.5	-23.2921	-1.74393	-25.7259	22.793	-2.19385	-25.599	-23.1341	-3.38768	-25.8599	22.8779	-4.95053	-25.7571	-22.7345	-4.16161	-25.9085	23.4002	-4.23746	-25.7961	-23.2939	-1.91586	-25.6549	22.3719	-6.66279	-25.5359	-23.4667	-2.88467	-25.787	22.6877	-3.67409	-25.7318
91	-23.2748	-1.82948	-25.7314	22.8389	-2.36471	-25.6112	-23.141	-3.41098	-25.8634	22.8396	-4.97589	-25.7559	-22.7344	-4.14864	-25.9074	23.4181	-4.2548	-25.7958	-23.3042	-1.91544	-25.6551	22.3441	-6.64708	-25.5282	-23.4544	-2.8669	-25.7892	22.6877	-3.65162	-25.727
91.5	-23.256	-1.88341	-25.735	22.8795	-2.51484	-25.623	-23.1484	-3.44601	-25.8669	22.8027	-5.00778	-25.7531	-22.7343	-4.13352	-25.9063	23.4284	-4.27395	-25.795	-23.3296	-1.93749	-25.6551	22.3083	-6.65626	-25.5193	-23.4503	-2.85689	-25.7908	22.6939	-3.63585	-25.7208
92	-23.2362	-1.90608	-25.738	22.9113	-2.64202	-25.6342	-23.1556	-3.48512	-25.8698	22.7689	-5.04131	-25.7488	-22.7343	-4.11721	-25.9055	23.4313	-4.29333	-25.794	-23.3486	-2.00056	-25.6574	22.2947	-6.70998	-25.512	-23.4569	-2.85178	-25.7923	22.7046	-3.62457	-25.7146
92.5	-23.2164	-1.90126	-25.7417	22.9311	-2.74674	-25.6449	-23.1609	-3.51727	-25.8714	22.7407	-5.06888	-25.7437	-22.7343	-4.10083	-25.9047	23.4275	-4.31158	-25.7927	-23.346	-2.09434	-25.6614	22.32	-6.79628	-25.5071	-23.4746	-2.84849	-25.7946	22.719	-3.61518	-25.7099
93	-23.1977	-1.87566	-25.7472	22.9365	-2.83186	-25.6554	-23.1626	-3.53462	-25.8718	22.7206	-5.08502	-25.7392	-22.7343	-4.08546	-25.904	23.418	-4.32772	-25.7913	-23.3251	-2.18007	-25.6635	22.3802	-6.87134	-25.5038	-23.5016	-2.84396	-25.7981	22.7361	-3.60495	-25.7079
93.5	-23.1809	-1.83778	-25.7552	22.9263	-2.90201	-25.6656	-23.1596	-3.53712	-25.8714	22.7102	-5.09001	-25.7364	-22.7343	-4.07192	-25.9033	23.4038	-4.34126	-25.7899	-23.3002	-2.23194	-25.6632	22.4525	-6.9078	-25.5011	-23.5344	-2.83524	-25.8029	22.7551	-3.59119	-25.7092
94	-23.1666	-1.79657	-25.7657	22.901	-2.96264	-25.6758	-23.1516	-3.53205	-25.8712	22.7103	-5.08964	-25.7358	-22.7343	-4.06072	-25.9027	23.3863	-4.35212	-25.7887	-23.2846	-2.26104	-25.6622	22.5075	-6.92319	-25.4996	-23.5683	-2.81983	-25.8084	22.7748	-3.57165	-25.7139
94.5	-23.1553	-1.76021	-25.7784	22.8629	-3.01913	-25.6857	-23.1391	-3.52916	-25.8719	22.7203	-5.09192	-25.7369	-22.7343	-4.05207	-25.9021	23.3667	-4.36066	-25.7878	-23.2817	-2.27182	-25.6596	22.5391	-6.93012	-25.5011	-23.5981	-2.79605	-25.8136	22.7946	-3.54499	-25.7212
95	-23.1468	-1.73516	-25.7925	22.8157	-3.07606	-25.6952	-23.1234	-3.53463	-25.8738	22.7387	-5.10256	-25.7384	-22.7342	-4.04594	-25.9013	23.3462	-4.36748	-25.7871	-23.2816	-2.24611	-25.6558	22.5536	-6.90723	-25.5038	-23.6189	-2.76365	-25.8174	22.814	-3.51131	-25.7301
95.5	-23.141	-1.72569	-25.807	22.7633	-3.1368	-25.7039	-23.1059	-3.54699	-25.8763	22.7631	-5.12113	-25.7395	-22.7343	-4.04212	-25.9006	23.3259	-4.37336	-25.7868	-23.2792	-2.19725	-25.6517	22.5441	-6.8573	-25.5055	-23.6265	-2.72421	-25.819	22.8339	-3.4723	-25.7394
96	-23.1378	-1.73388	-25.8206	22.7098	-3.20328	-25.7113	-23.0881	-3.55791	-25.8787	22.7912	-5.14035	-25.7399	-22.7346	-4.04036	-25.8997	23.3066	-4.37911	-25.787	-23.2809	-2.16195	-25.6433	22.5276	-6.81863	-25.5092	-23.6188	-2.68126	-25.8181	22.8551	-3.43111	-25.748
96.5	-23.1369	-1.7598	-25.8327	22.6577	-3.27609	-25.7173	-23.0715	-3.55776	-25.8801	22.8204	-5.14977	-25.7399	-22.7354	-4.04036	-25.8988	23.2891	-4.3855	-25.7877	-23.2823	-2.15073	-25.6303	22.5167	-6.80488	-25.5135	-23.5964	-2.63999	-25.8148	22.878	-3.39198	-25.7549
97	-23.1383	-1.80185	-25.8423	22.6088	-3.3547	-25.7216	-23.0572	-3.54249	-25.8803	22.8493	-5.14233	-25.7397	-22.7368	-4.04188	-25.8978	23.2735	-4.39315	-25.7888	-23.2711	-2.15838	-25.6217	22.4623	-6.79877	-25.5121	-23.5626	-2.60638	-25.81	22.9014	-3.35948	-25.7596
97.5	-23.1421	-1.85735	-25.8491	22.5631	-3.43779	-25.7244	-23.0458	-3.51638	-25.8796	22.8767	-5.11882	-25.7397	-22.7391	-4.04469	-25.8968	23.2599	-4.40246	-25.7905	-23.2554	-2.17683	-25.6205	22.3597	-6.7942	-25.5078	-23.5237	-2.58601	-25.8046	22.9225	-3.33771	-25.7619
98	-23.1482	-1.92298	-25.853	22.5197	-3.52365	-25.726	-23.0373	-3.48902	-25.8784	22.9021	-5.08753	-25.7398	-22.7424	-4.04859	-25.8958	23.2481	-4.41365	-25.7926	-23.2514	-2.19019	-25.6198	22.2863	-6.79724	-25.5069	-23.4865	-2.58264	-25.7994	22.9374	-3.32935	-25.762
98.5	-23.1564	-1.99545	-25.8543	22.4773	-3.61058	-25.7266	-23.0313	-3.46927	-25.877	22.9253	-5.05934	-25.7398	-22.7468	-4.0534	-25.8948	23.2377	-4.42667	-25.7952	-23.254	-2.19207	-25.6181	22.2533	-6.80064	-25.508	-23.457	-2.5972	-25.795	22.9427	-3.33501	-25.76
99	-23.1666	-2.07191	-25.8534	22.4349	-3.69734	-25.7267	-23.0271	-3.46086	-25.8755	22.9465	-5.04201	-25.7397	-22.752	-4.05891	-25.8938	23.2284	-4.44129	-25.7981	-23.2536	-2.18888	-25.619	22.2073	-6.79228	-25.5081	-23.4381	-2.6277	-25.7916	22.937	-3.35308	-25.7566
99.5	-23.1781	-2.15032	-25.8509	22.3918	-3.78335	-25.7265	-23.0236	-3.46211	-25.8742	22.9662	-5.03689	-25.7395	-22.7579	-4.0649	-25.8929	23.2198	-4.45707	-25.8012	-23.2601	-2.18116	-25.6211	22.1407	-6.77431	-25.5068	-23.4293	-2.66985	-25.7891	22.9216	-3.38023	-25.7522
100	-23.1904	-2.22946	-25.8475	22.3482	-3.86876	-25.7261	-23.0205	-3.46845	-25.8728	22.9851	-5.03946	-25.7391	-22.7642	-4.07114	-25.892	23.2115	-4.47347	-25.8045	-23.2813	-2.16644	-25.6213	22.072	-6.7543	-25.5035	-23.4265	-2.71808	-25.7872	22.9005	-3.41211	-25.7473

## Sheet: Location_MS
Medial-stabilized : Mean Locations (mm) of the Contact Centers in the Tibal Reference Frame
	Level Walking						Step-down						Step-up						Stand-to-sit						Sit-to-stand
	Medial Compartment			Lateral Compartment			Medial Compartment			Lateral Compartment			Medial Compartment			Lateral Compartment			Medial Compartment			Lateral Compartment			Medial Compartment			Lateral Compartment
% Activity	X	Y	Z	X	Y	Z	X	Y	Z	X	Y	Z	X	Y	Z	X	Y	Z	X	Y	Z	X	Y	Z	X	Y	Z	X	Y	Z
0	-22.9351	-4.8624	-29.7658	24.8368	-2.15904	-29.8808	-22.9269	-5.2876	-29.333	25.0374	-3.51864	-29.3643	-22.6601	-4.57362	-28.7679	25.2537	-4.82553	-29.3616	-22.9774	-4.914	-29.6531	25.0861	-2.27108	-29.7693	-22.6171	-4.48212	-29.3372	25.3856	-8.85418	-29.4956
0.5	-22.9215	-4.87948	-29.7635	24.9157	-2.2266	-29.881	-22.919	-5.27294	-29.3542	25.0788	-3.64154	-29.3801	-22.619	-4.57116	-28.798	25.3156	-4.86806	-29.3881	-22.9563	-4.94946	-29.6494	25.0523	-2.40368	-29.7681	-22.6078	-4.51536	-29.3632	25.3931	-8.86122	-29.5053
1	-22.9084	-4.89723	-29.7609	24.99	-2.29522	-29.8809	-22.9111	-5.25828	-29.3754	25.1192	-3.76309	-29.3961	-22.5798	-4.56991	-28.8274	25.3768	-4.90983	-29.4138	-22.9393	-4.9641	-29.6478	25.0218	-2.52292	-29.7687	-22.6028	-4.54543	-29.3877	25.3967	-8.87121	-29.5152
1.5	-22.8964	-4.91585	-29.758	25.0555	-2.36567	-29.8805	-22.9032	-5.24366	-29.3963	25.1575	-3.88204	-29.4126	-22.5443	-4.57097	-28.8554	25.4361	-4.95019	-29.4377	-22.9276	-4.96001	-29.6491	24.9951	-2.62552	-29.7715	-22.6036	-4.57029	-29.4094	25.3946	-8.88665	-29.5252
2	-22.8856	-4.9347	-29.7548	25.1088	-2.43823	-29.8794	-22.8953	-5.22915	-29.417	25.1927	-3.99733	-29.43	-22.514	-4.57515	-28.8814	25.4926	-4.98868	-29.4592	-22.919	-4.95903	-29.6521	24.9698	-2.71844	-29.7755	-22.608	-4.58991	-29.4278	25.3893	-8.90894	-29.5357
2.5	-22.876	-4.95221	-29.7511	25.1478	-2.51248	-29.8777	-22.8876	-5.21487	-29.4372	25.2241	-4.10812	-29.4482	-22.4904	-4.58298	-28.905	25.5448	-5.02517	-29.4776	-22.9096	-4.97927	-29.6547	24.9438	-2.80855	-29.7791	-22.6108	-4.60647	-29.4426	25.3853	-8.93784	-29.5469
3	-22.8672	-4.96607	-29.747	25.1721	-2.58724	-29.875	-22.8799	-5.201	-29.4571	25.2511	-4.21387	-29.4674	-22.4743	-4.59467	-28.9258	25.5912	-5.0598	-29.4924	-22.8959	-5.01808	-29.6553	24.9189	-2.89274	-29.7811	-22.6061	-4.62385	-29.4543	25.3873	-8.97116	-29.5589
3.5	-22.8589	-4.97368	-29.7428	25.1826	-2.6607	-29.8715	-22.8724	-5.18775	-29.4766	25.2732	-4.3143	-29.4876	-22.4664	-4.61018	-28.9438	25.6302	-5.0931	-29.5033	-22.8772	-5.05623	-29.6542	24.9021	-2.95962	-29.7814	-22.59	-4.64633	-29.4636	25.398	-9.00497	-29.5721
4	-22.8508	-4.97271	-29.7385	25.1819	-2.73065	-29.8671	-22.8651	-5.17533	-29.4957	25.29	-4.40938	-29.5087	-22.4667	-4.62929	-28.9589	25.6608	-5.12593	-29.5103	-22.8554	-5.07486	-29.6528	24.9038	-3.00086	-29.7805	-22.5623	-4.67705	-29.4714	25.4168	-9.03458	-29.5864
4.5	-22.8425	-4.96168	-29.7345	25.1732	-2.79493	-29.8619	-22.8581	-5.16394	-29.5145	25.3014	-4.49926	-29.5305	-22.4748	-4.65166	-28.9713	25.6821	-5.1594	-29.5136	-22.8351	-5.06829	-29.6523	24.9326	-3.01912	-29.779	-22.5275	-4.71664	-29.4782	25.4411	-9.05589	-29.6018
5	-22.8344	-4.9404	-29.7309	25.1603	-2.85183	-29.856	-22.8515	-5.15373	-29.5329	25.3072	-4.58425	-29.5527	-22.4896	-4.67691	-28.9814	25.6943	-5.19482	-29.5134	-22.8214	-5.04374	-29.6523	24.9893	-3.02618	-29.7779	-22.4928	-4.76279	-29.4843	25.4678	-9.06643	-29.618
5.5	-22.8268	-4.91011	-29.7279	25.1465	-2.9004	-29.8497	-22.8454	-5.14476	-29.5511	25.3074	-4.66469	-29.5752	-22.5097	-4.70462	-28.9897	25.6981	-5.23352	-29.5104	-22.8181	-5.01175	-29.6517	25.0647	-3.0356	-29.7782	-22.4663	-4.81082	-29.4898	25.4948	-9.06542	-29.6344
6	-22.8205	-4.87338	-29.7256	25.1344	-2.94051	-29.8432	-22.8399	-5.13702	-29.5691	25.3021	-4.74091	-29.5977	-22.5331	-4.73434	-28.9967	25.6948	-5.27674	-29.5054	-22.8262	-4.97954	-29.6498	25.1423	-3.05709	-29.7806	-22.4539	-4.85525	-29.4943	25.5218	-9.05291	-29.6504
6.5	-22.8161	-4.83368	-29.724	25.1258	-2.97264	-29.8368	-22.8352	-5.13037	-29.5868	25.2914	-4.8132	-29.62	-22.5578	-4.76555	-29.003	25.6863	-5.32544	-29.4991	-22.8422	-4.95321	-29.6476	25.2059	-3.09465	-29.7849	-22.4579	-4.89146	-29.4976	25.5493	-9.02856	-29.6654
7	-22.814	-4.79486	-29.7233	25.1212	-2.99759	-29.8307	-22.8314	-5.12463	-29.6043	25.2757	-4.88174	-29.6417	-22.5815	-4.79758	-29.0092	25.6745	-5.38014	-29.4924	-22.8588	-4.94093	-29.6472	25.2474	-3.14832	-29.7894	-22.4766	-4.91677	-29.4998	25.5782	-8.99118	-29.6786
7.5	-22.8145	-4.76064	-29.7233	25.1205	-3.01609	-29.8252	-22.8287	-5.11952	-29.6216	25.2554	-4.94661	-29.6628	-22.6024	-4.82964	-29.0159	25.6613	-5.44085	-29.486	-22.867	-4.94766	-29.65	25.2695	-3.21869	-29.7909	-22.5057	-4.93049	-29.5011	25.6073	-8.93932	-29.6895
8	-22.8171	-4.73403	-29.7241	25.1231	-3.02857	-29.8204	-22.827	-5.11476	-29.6385	25.2312	-5.00781	-29.6829	-22.6186	-4.86071	-29.0235	25.6482	-5.50701	-29.4808	-22.8606	-4.96738	-29.656	25.2812	-3.31067	-29.7872	-22.5394	-4.9332	-29.502	25.634	-8.8727	-29.6978
8.5	-22.821	-4.71709	-29.7253	25.1279	-3.03503	-29.8165	-22.8265	-5.11007	-29.655	25.2038	-5.06523	-29.7021	-22.6288	-4.88967	-29.0323	25.6363	-5.5776	-29.477	-22.8401	-4.98549	-29.6631	25.2885	-3.4308	-29.7789	-22.5726	-4.92616	-29.503	25.6541	-8.79329	-29.7034
9	-22.8251	-4.71069	-29.727	25.1339	-3.0351	-29.8135	-22.8272	-5.10517	-29.6709	25.1745	-5.1187	-29.7203	-22.6325	-4.91533	-29.0425	25.6263	-5.6513	-29.4752	-22.8131	-4.98988	-29.6688	25.2884	-3.57715	-29.7694	-22.6019	-4.91104	-29.5048	25.6644	-8.70568	-29.7065
9.5	-22.8284	-4.71456	-29.729	25.1401	-3.02811	-29.8113	-22.829	-5.09983	-29.6862	25.1444	-5.16798	-29.7374	-22.6294	-4.93655	-29.0539	25.6181	-5.72661	-29.4754	-22.79	-4.97713	-29.6711	25.2716	-3.73112	-29.7622	-22.6258	-4.89016	-29.5077	25.6637	-8.61637	-29.7076
10	-22.8301	-4.72743	-29.7311	25.1457	-3.0132	-29.8098	-22.8318	-5.09379	-29.7006	25.1149	-5.2128	-29.7534	-22.6199	-4.95234	-29.0664	25.6116	-5.80206	-29.4775	-22.779	-4.9495	-29.6693	25.2309	-3.86275	-29.7591	-22.645	-4.86676	-29.5118	25.6531	-8.53248	-29.7075
10.5	-22.8296	-4.74723	-29.7333	25.15	-2.98948	-29.8087	-22.8355	-5.08685	-29.7142	25.0876	-5.25286	-29.7684	-22.6049	-4.96193	-29.0797	25.6062	-5.87629	-29.4812	-22.7821	-4.91106	-29.6647	25.1704	-3.94731	-29.7589	-22.6613	-4.84497	-29.5168	25.6355	-8.46029	-29.7067
11	-22.8271	-4.7714	-29.7354	25.1527	-2.95616	-29.8079	-22.84	-5.07878	-29.7268	25.0637	-5.28788	-29.7825	-22.5857	-4.96479	-29.0934	25.6015	-5.948	-29.4863	-22.7951	-4.86905	-29.6594	25.1063	-3.9773	-29.7597	-22.6771	-4.82957	-29.5222	25.6142	-8.40376	-29.706
11.5	-22.8231	-4.79715	-29.7375	25.1539	-2.91279	-29.807	-22.8451	-5.06939	-29.7383	25.0446	-5.31761	-29.7957	-22.5637	-4.96072	-29.1069	25.5968	-6.01603	-29.4921	-22.8104	-4.83537	-29.6553	25.0596	-3.96183	-29.7607	-22.6945	-4.82541	-29.5276	25.5925	-8.36337	-29.7058
12	-22.8184	-4.82175	-29.7395	25.1535	-2.85956	-29.8057	-22.8504	-5.05854	-29.7486	25.0311	-5.3419	-29.8081	-22.5403	-4.94985	-29.1197	25.5917	-6.07924	-29.4984	-22.8216	-4.82072	-29.653	25.0451	-3.92131	-29.7624	-22.7149	-4.83652	-29.5323	25.5724	-8.33566	-29.7063
12.5	-22.8141	-4.84283	-29.7415	25.1518	-2.7975	-29.8037	-22.8558	-5.04617	-29.7578	25.024	-5.36078	-29.8198	-22.517	-4.9327	-29.1315	25.5859	-6.13652	-29.5047	-22.8268	-4.82465	-29.6513	25.0648	-3.88354	-29.7649	-22.7381	-4.86462	-29.536	25.5547	-8.31419	-29.7072
13	-22.8115	-4.85857	-29.7436	25.1488	-2.72866	-29.8008	-22.8612	-5.03235	-29.7659	25.0235	-5.37444	-29.8308	-22.4948	-4.91027	-29.1418	25.5794	-6.18686	-29.5105	-22.8289	-4.83471	-29.6484	25.109	-3.87564	-29.7668	-22.7631	-4.90754	-29.5385	25.539	-8.29171	-29.7081
13.5	-22.8116	-4.86787	-29.7458	25.1449	-2.65603	-29.7967	-22.8662	-5.01728	-29.7728	25.0295	-5.3833	-29.8412	-22.4748	-4.88408	-29.1504	25.5721	-6.22938	-29.5157	-22.8336	-4.84079	-29.6432	25.1614	-3.90911	-29.7657	-22.7877	-4.95824	-29.5398	25.5239	-8.2628	-29.7086
14	-22.8154	-4.87052	-29.7482	25.14	-2.58337	-29.7913	-22.8708	-5.00133	-29.7788	25.0415	-5.38798	-29.851	-22.4574	-4.85609	-29.1571	25.5645	-6.26347	-29.52	-22.8445	-4.85056	-29.6372	25.2063	-3.97082	-29.7609	-22.8092	-5.00559	-29.5404	25.5079	-8.22579	-29.7083
14.5	-22.8232	-4.86722	-29.7506	25.1348	-2.51474	-29.7846	-22.8749	-4.98496	-29.7838	25.0588	-5.38927	-29.8602	-22.4432	-4.82866	-29.1621	25.5568	-6.28882	-29.5234	-22.861	-4.88552	-29.6335	25.2328	-4.03259	-29.7545	-22.8249	-5.03707	-29.5409	25.4899	-8.18284	-29.7069
15	-22.8349	-4.85961	-29.7531	25.1295	-2.45406	-29.7763	-22.8785	-4.96873	-29.788	25.0805	-5.38805	-29.8688	-22.4322	-4.80435	-29.1653	25.549	-6.30552	-29.5259	-22.8787	-4.95758	-29.6354	25.2377	-4.07411	-29.7504	-22.8326	-5.04263	-29.5421	25.4698	-8.13837	-29.7049
15.5	-22.8494	-4.8501	-29.7555	25.1247	-2.40447	-29.7667	-22.8817	-4.95319	-29.7914	25.1055	-5.38518	-29.8768	-22.4246	-4.78564	-29.1672	25.5412	-6.31402	-29.5276	-22.892	-5.05041	-29.6443	25.2257	-4.09966	-29.7515	-22.8312	-5.01809	-29.5447	25.449	-8.09638	-29.7025
16	-22.8653	-4.84148	-29.7578	25.1211	-2.36799	-29.7557	-22.8846	-4.93885	-29.7942	25.1327	-5.38145	-29.8841	-22.4204	-4.77464	-29.168	25.5329	-6.31508	-29.5287	-22.898	-5.12673	-29.6581	25.2076	-4.13411	-29.7579	-22.8207	-4.96663	-29.5492	25.4306	-8.0584	-29.7005
16.5	-22.8809	-4.83645	-29.7598	25.1187	-2.34516	-29.7437	-22.8874	-4.92612	-29.7964	25.1609	-5.3775	-29.8907	-22.4195	-4.77275	-29.1681	25.5234	-6.30972	-29.5292	-22.8975	-5.15565	-29.6724	25.1958	-4.20056	-29.7666	-22.8027	-4.89759	-29.5557	25.418	-8.02317	-29.6995
17	-22.8943	-4.83702	-29.7614	25.1178	-2.33512	-29.7308	-22.8904	-4.91522	-29.7982	25.1891	-5.37377	-29.8965	-22.4221	-4.78043	-29.168	25.5119	-6.29903	-29.5294	-22.8934	-5.13455	-29.6822	25.1999	-4.29792	-29.7744	-22.7794	-4.82336	-29.5638	25.4147	-7.98824	-29.7001
17.5	-22.9043	-4.84403	-29.7624	25.118	-2.33576	-29.7175	-22.894	-4.90622	-29.7996	25.2162	-5.37048	-29.9015	-22.428	-4.79704	-29.168	25.4977	-6.28417	-29.5294	-22.8883	-5.08695	-29.6844	25.2241	-4.39791	-29.7794	-22.7538	-4.75585	-29.5728	25.4227	-7.95241	-29.7025
18	-22.9102	-4.85687	-29.763	25.1185	-2.34418	-29.7042	-22.8983	-4.89904	-29.8006	25.2414	-5.3677	-29.9056	-22.4371	-4.82087	-29.1685	25.4801	-6.26626	-29.5294	-22.883	-5.04038	-29.6792	25.2665	-4.46562	-29.7819	-22.7287	-4.70403	-29.5821	25.4421	-7.91721	-29.7066
18.5	-22.9121	-4.87353	-29.763	25.1184	-2.35712	-29.6915	-22.9037	-4.89346	-29.8014	25.2638	-5.36533	-29.9088	-22.4493	-4.84938	-29.1697	25.459	-6.2464	-29.5295	-22.8766	-5.00453	-29.6695	25.3199	-4.48634	-29.7836	-22.7066	-4.6728	-29.5907	25.4704	-7.88632	-29.7119
19	-22.9108	-4.89096	-29.7626	25.1166	-2.37152	-29.6798	-22.9104	-4.88916	-29.8019	25.283	-5.36321	-29.911	-22.4642	-4.87948	-29.1719	25.4347	-6.22568	-29.5298	-22.8686	-4.96922	-29.6593	25.3724	-4.47596	-29.786	-22.689	-4.66283	-29.5982	25.5036	-7.86306	-29.718
19.5	-22.9075	-4.90577	-29.7619	25.1122	-2.38482	-29.67	-22.9185	-4.8858	-29.8021	25.2983	-5.36112	-29.9122	-22.4814	-4.90806	-29.1751	25.4079	-6.20526	-29.5303	-22.8598	-4.92342	-29.6512	25.4112	-4.46661	-29.7896	-22.6765	-4.67103	-29.6041	25.5359	-7.84772	-29.724
20	-22.9038	-4.91497	-29.761	25.1047	-2.39532	-29.6624	-22.9279	-4.88302	-29.8021	25.3096	-5.35884	-29.9125	-22.5001	-4.93239	-29.1794	25.3798	-6.18634	-29.531	-22.852	-4.87496	-29.6457	25.4281	-4.4821	-29.7935	-22.6694	-4.69144	-29.6084	25.5612	-7.83651	-29.7294
20.5	-22.9009	-4.91664	-29.7598	25.0945	-2.40219	-29.6577	-22.9385	-4.88052	-29.8019	25.3168	-5.35622	-29.9119	-22.5197	-4.95047	-29.1846	25.352	-6.17013	-29.5319	-22.8472	-4.84881	-29.6417	25.4234	-4.52537	-29.7965	-22.6678	-4.71684	-29.6112	25.5733	-7.823	-29.7336
21	-22.9	-4.9103	-29.7585	25.0827	-2.40543	-29.6561	-22.9502	-4.87804	-29.8014	25.3199	-5.35311	-29.9104	-22.5393	-4.96119	-29.1907	25.3261	-6.15769	-29.533	-22.8483	-4.86391	-29.6385	25.4061	-4.58443	-29.7981	-22.6715	-4.74117	-29.6128	25.5668	-7.80119	-29.7365
21.5	-22.9014	-4.89699	-29.757	25.0714	-2.40579	-29.6579	-22.9626	-4.87537	-29.8007	25.3194	-5.34942	-29.9081	-22.5581	-4.96436	-29.1976	25.3036	-6.14976	-29.5341	-22.8596	-4.91324	-29.6362	25.3857	-4.64441	-29.7983	-22.6807	-4.76167	-29.6136	25.5384	-7.76825	-29.7381
22	-22.9051	-4.87898	-29.7551	25.0635	-2.40454	-29.6629	-22.9754	-4.87235	-29.7999	25.3157	-5.34507	-29.9052	-22.5752	-4.96053	-29.2051	25.2859	-6.14661	-29.5352	-22.8844	-4.96759	-29.6357	25.3651	-4.69463	-29.7974	-22.6953	-4.77967	-29.6141	25.4883	-7.72567	-29.7385
22.5	-22.9105	-4.85925	-29.7528	25.0618	-2.40333	-29.6709	-22.9882	-4.86886	-29.7988	25.3095	-5.33994	-29.9016	-22.5898	-4.95074	-29.2132	25.2739	-6.14786	-29.5362	-22.9195	-4.99688	-29.6377	25.339	-4.73225	-29.7952	-22.715	-4.79902	-29.6146	25.4212	-7.67825	-29.7382
23	-22.9165	-4.84089	-29.7498	25.069	-2.40409	-29.6811	-23.0006	-4.8648	-29.7976	25.3016	-5.33391	-29.8975	-22.6013	-4.93631	-29.2218	25.2678	-6.15245	-29.5371	-22.9531	-4.98764	-29.6417	25.3024	-4.76398	-29.7909	-22.7387	-4.82279	-29.6154	25.3461	-7.63183	-29.7376
23.5	-22.9221	-4.82659	-29.7461	25.0866	-2.40892	-29.6929	-23.0122	-4.86013	-29.7962	25.293	-5.32682	-29.893	-22.6092	-4.91857	-29.2309	25.2671	-6.15876	-29.5376	-22.9692	-4.94714	-29.6463	25.2607	-4.80126	-29.7847	-22.7651	-4.85034	-29.6164	25.2743	-7.59074	-29.7373
24	-22.9262	-4.81818	-29.7415	25.1142	-2.41984	-29.7051	-23.0226	-4.85486	-29.7946	25.2845	-5.31845	-29.8884	-22.6132	-4.89872	-29.2406	25.2706	-6.16472	-29.5379	-22.9598	-4.89902	-29.6502	25.2295	-4.85022	-29.7776	-22.7919	-4.8765	-29.6179	25.2171	-7.55618	-29.7379
24.5	-22.928	-4.81654	-29.7361	25.1501	-2.43859	-29.7168	-23.0316	-4.84904	-29.793	25.2771	-5.3086	-29.8836	-22.6133	-4.8778	-29.2507	25.2765	-6.16817	-29.5378	-22.9323	-4.87278	-29.653	25.2227	-4.9061	-29.7719	-22.8168	-4.89341	-29.6197	25.183	-7.52602	-29.7398
25	-22.927	-4.82164	-29.7301	25.1907	-2.46634	-29.727	-23.039	-4.84286	-29.7913	25.2715	-5.29703	-29.8789	-22.6095	-4.85664	-29.2615	25.2826	-6.16718	-29.5375	-22.9032	-4.88615	-29.655	25.2406	-4.95588	-29.7693	-22.8372	-4.894	-29.6219	25.1761	-7.49623	-29.7432
25.5	-22.923	-4.83268	-29.7236	25.2314	-2.5034	-29.7348	-23.0445	-4.83657	-29.7895	25.2686	-5.28353	-29.8744	-22.6024	-4.83593	-29.273	25.2866	-6.16031	-29.537	-22.8851	-4.93116	-29.657	25.2724	-4.98449	-29.7705	-22.8515	-4.87548	-29.6247	25.1956	-7.46327	-29.7481
26	-22.9161	-4.84843	-29.717	25.2674	-2.54911	-29.7396	-23.0481	-4.83053	-29.7878	25.2687	-5.26793	-29.8701	-22.5924	-4.81625	-29.2851	25.2866	-6.14685	-29.5364	-22.8793	-4.98036	-29.66	25.3091	-4.9831	-29.7751	-22.8587	-4.84147	-29.6281	25.2361	-7.42615	-29.7539
26.5	-22.9068	-4.8674	-29.7107	25.2943	-2.60181	-29.7412	-23.0498	-4.82515	-29.786	25.2722	-5.25011	-29.8662	-22.5803	-4.79818	-29.2979	25.2813	-6.12694	-29.5358	-22.8808	-5.01011	-29.664	25.35	-4.96016	-29.7813	-22.8591	-4.80143	-29.6324	25.2895	-7.3868	-29.7602
27	-22.8956	-4.88806	-29.7051	25.3089	-2.65903	-29.7397	-23.0496	-4.82093	-29.7842	25.279	-5.23	-29.8627	-22.5668	-4.78232	-29.3112	25.2699	-6.10152	-29.5353	-22.8861	-5.01696	-29.669	25.3944	-4.94589	-29.7872	-22.8541	-4.76735	-29.6376	25.3465	-7.34843	-29.7664
27.5	-22.8833	-4.90894	-29.7004	25.3097	-2.71774	-29.7355	-23.0478	-4.81834	-29.7824	25.2888	-5.20759	-29.8597	-22.5528	-4.76934	-29.3248	25.2529	-6.0722	-29.5352	-22.8938	-5.01257	-29.6743	25.4334	-4.97749	-29.7912	-22.846	-4.74864	-29.6433	25.3991	-7.31285	-29.7719
28	-22.8704	-4.92865	-29.6968	25.2967	-2.77473	-29.7294	-23.0444	-4.81782	-29.7808	25.3011	-5.1829	-29.8572	-22.5389	-4.75998	-29.3385	25.2314	-6.04101	-29.5354	-22.9007	-5.00912	-29.6791	25.451	-5.07055	-29.7928	-22.8372	-4.74812	-29.6492	25.4416	-7.27871	-29.7766
28.5	-22.8575	-4.94593	-29.6944	25.2721	-2.82704	-29.7224	-23.0397	-4.81975	-29.7791	25.315	-5.15603	-29.8551	-22.5256	-4.75501	-29.3521	25.2071	-6.01005	-29.5361	-22.8983	-5.01308	-29.6828	25.4365	-5.20322	-29.7923	-22.8301	-4.76139	-29.6547	25.4714	-7.24181	-29.7805
29	-22.845	-4.95962	-29.693	25.2392	-2.87237	-29.7153	-23.0339	-4.82435	-29.7776	25.3298	-5.12708	-29.8535	-22.5135	-4.75517	-29.3653	25.1822	-5.9812	-29.5372	-22.8773	-5.02675	-29.6851	25.3942	-5.33201	-29.7903	-22.8261	-4.77976	-29.6594	25.4886	-7.19726	-29.7839
29.5	-22.833	-4.96873	-29.6923	25.2022	-2.90944	-29.7091	-23.0272	-4.83171	-29.7762	25.3443	-5.09618	-29.8522	-22.5028	-4.76114	-29.3777	25.159	-5.95583	-29.5389	-22.8346	-5.0473	-29.686	25.3434	-5.42688	-29.7876	-22.8257	-4.79481	-29.663	25.495	-7.14215	-29.7872
30	-22.8212	-4.97255	-29.692	25.1661	-2.93818	-29.7047	-23.0198	-4.84174	-29.7749	25.3575	-5.06348	-29.8514	-22.4937	-4.77338	-29.389	25.1396	-5.93464	-29.541	-22.7794	-5.06324	-29.6857	25.307	-5.49132	-29.7853	-22.8281	-4.8017	-29.6653	25.4932	-7.07753	-29.7907
30.5	-22.8095	-4.97073	-29.6918	25.1354	-2.9598	-29.7024	-23.012	-4.85414	-29.7738	25.3686	-5.02913	-29.8509	-22.4862	-4.79205	-29.3992	25.1257	-5.9175	-29.5435	-22.7305	-5.05854	-29.6846	25.2993	-5.5482	-29.7847	-22.8314	-4.80006	-29.6666	25.486	-7.00844	-29.7946
31	-22.7973	-4.96344	-29.6914	25.1138	-2.97659	-29.7025	-23.0039	-4.86847	-29.7728	25.377	-4.99324	-29.8507	-22.4805	-4.81687	-29.408	25.1184	-5.90348	-29.5464	-22.7071	-5.02661	-29.6837	25.3206	-5.60863	-29.7868	-22.8332	-4.79269	-29.6669	25.4755	-6.94199	-29.7989
31.5	-22.7845	-4.95142	-29.6905	25.1042	-2.99151	-29.705	-22.9956	-4.8841	-29.772	25.3822	-4.95596	-29.8506	-22.4766	-4.84699	-29.4154	25.1182	-5.89092	-29.5494	-22.7183	-4.98099	-29.6841	25.3611	-5.65916	-29.7911	-22.8307	-4.7834	-29.6664	25.4626	-6.88422	-29.8029
32	-22.7711	-4.93605	-29.6889	25.1078	-3.00777	-29.7094	-22.9873	-4.90032	-29.7714	25.3842	-4.91739	-29.8508	-22.4744	-4.88103	-29.4215	25.1247	-5.87763	-29.5526	-22.7583	-4.94873	-29.6864	25.4077	-5.68091	-29.7955	-22.8217	-4.77519	-29.6653	25.4478	-6.8374	-29.8063
32.5	-22.7575	-4.91924	-29.6867	25.1245	-3.02818	-29.7152	-22.9789	-4.91633	-29.7709	25.3834	-4.87766	-29.8511	-22.474	-4.91707	-29.4262	25.1369	-5.86117	-29.5559	-22.81	-4.94893	-29.6892	25.4496	-5.67823	-29.7977	-22.8048	-4.7691	-29.6635	25.4309	-6.79919	-29.8083
33	-22.7446	-4.9032	-29.6839	25.1526	-3.0548	-29.7217	-22.9705	-4.93133	-29.7707	25.3801	-4.83688	-29.8516	-22.4754	-4.95288	-29.4298	25.1531	-5.83922	-29.5592	-22.8538	-4.97521	-29.6906	25.4807	-5.68399	-29.797	-22.7801	-4.76407	-29.6608	25.4122	-6.76406	-29.8084
33.5	-22.7335	-4.89013	-29.6808	25.1899	-3.08864	-29.7282	-22.9621	-4.94457	-29.7707	25.3755	-4.79519	-29.8522	-22.4784	-4.98615	-29.4324	25.1713	-5.80992	-29.5625	-22.8767	-4.99953	-29.6893	25.4996	-5.73217	-29.7943	-22.7493	-4.7579	-29.6575	25.3932	-6.72583	-29.8063
34	-22.7251	-4.88186	-29.6776	25.2333	-3.1298	-29.7342	-22.9536	-4.95543	-29.7708	25.3704	-4.75281	-29.8529	-22.4829	-5.01482	-29.4342	25.1889	-5.77215	-29.5658	-22.8768	-4.99461	-29.6858	25.5098	-5.82296	-29.7911	-22.7158	-4.74902	-29.6538	25.3759	-6.68007	-29.8022
34.5	-22.7202	-4.87953	-29.6745	25.2794	-3.17764	-29.7393	-22.9449	-4.96343	-29.7712	25.366	-4.71	-29.8536	-22.4885	-5.03731	-29.4354	25.2037	-5.72575	-29.5691	-22.8646	-4.95364	-29.6816	25.5153	-5.91687	-29.7871	-22.6847	-4.73824	-29.6501	25.362	-6.62536	-29.7963
35	-22.7189	-4.88345	-29.6718	25.3253	-3.23122	-29.7432	-22.936	-4.9683	-29.7717	25.3632	-4.66712	-29.8545	-22.4949	-5.05271	-29.4363	25.2131	-5.67147	-29.5723	-22.8586	-4.89125	-29.6781	25.5138	-5.9662	-29.781	-22.6611	-4.72911	-29.647	25.3514	-6.56323	-29.7893
35.5	-22.7207	-4.89302	-29.6695	25.3682	-3.28965	-29.746	-22.9267	-4.96998	-29.7724	25.3629	-4.62462	-29.8555	-22.5016	-5.06088	-29.437	25.2154	-5.61089	-29.5755	-22.8753	-4.8295	-29.6753	25.497	-5.95325	-29.772	-22.6496	-4.72608	-29.6451	25.3425	-6.49699	-29.782
36	-22.7246	-4.90699	-29.6679	25.4062	-3.35228	-29.7477	-22.9171	-4.96862	-29.7732	25.3654	-4.58302	-29.8566	-22.5084	-5.06241	-29.4376	25.2092	-5.54612	-29.5786	-22.9157	-4.78416	-29.6716	25.4604	-5.89934	-29.7618	-22.6523	-4.73156	-29.6445	25.3329	-6.43028	-29.7752
36.5	-22.7291	-4.92367	-29.6667	25.4379	-3.41883	-29.7487	-22.9072	-4.96455	-29.7741	25.3711	-4.54291	-29.8577	-22.5148	-5.05842	-29.4384	25.1942	-5.47951	-29.5818	-22.9591	-4.7624	-29.666	25.4157	-5.84209	-29.7539	-22.6684	-4.74383	-29.6454	25.3212	-6.36613	-29.7695
37	-22.7327	-4.9413	-29.666	25.4627	-3.48917	-29.7493	-22.897	-4.95824	-29.7752	25.3795	-4.50485	-29.8589	-22.5204	-5.05044	-29.4395	25.171	-5.41333	-29.5848	-22.9765	-4.76913	-29.6584	25.3883	-5.80774	-29.7518	-22.6937	-4.75744	-29.6473	25.3078	-6.30649	-29.7651
37.5	-22.7342	-4.9583	-29.6656	25.4804	-3.56309	-29.7498	-22.8866	-4.95024	-29.7763	25.3902	-4.46938	-29.86	-22.5251	-5.04005	-29.4409	25.1411	-5.34942	-29.5877	-22.9551	-4.80847	-29.6506	25.3968	-5.80249	-29.7563	-22.7227	-4.76587	-29.6498	25.2941	-6.25228	-29.7622
38	-22.7325	-4.97349	-29.6652	25.4915	-3.64004	-29.7505	-22.8763	-4.94116	-29.7775	25.4026	-4.43696	-29.8611	-22.5286	-5.0287	-29.4427	25.107	-5.28903	-29.5905	-22.9094	-4.87405	-29.6453	25.436	-5.82296	-29.7656	-22.7504	-4.76474	-29.6525	25.2814	-6.20323	-29.7605
38.5	-22.7272	-4.98609	-29.6647	25.4967	-3.71894	-29.7517	-22.8663	-4.93161	-29.7787	25.4156	-4.40794	-29.8621	-22.5308	-5.01752	-29.4449	25.0718	-5.23269	-29.5932	-22.8664	-4.94229	-29.6442	25.4798	-5.86836	-29.7769	-22.774	-4.75386	-29.6547	25.2695	-6.15792	-29.7599
39	-22.7182	-4.99569	-29.6639	25.4969	-3.79823	-29.7533	-22.8569	-4.92211	-29.7799	25.4286	-4.38255	-29.863	-22.5318	-5.00718	-29.4475	25.0388	-5.18022	-29.5956	-22.8416	-4.9858	-29.6473	25.5036	-5.93926	-29.7881	-22.7932	-4.73735	-29.6564	25.2571	-6.11416	-29.7602
39.5	-22.7061	-5.00203	-29.6627	25.4932	-3.87607	-29.7555	-22.8482	-4.91313	-29.7811	25.4408	-4.36089	-29.8637	-22.5316	-4.99794	-29.4504	25.0113	-5.13088	-29.5978	-22.8316	-4.99689	-29.6525	25.5045	-6.02691	-29.7979	-22.81	-4.72192	-29.6572	25.2431	-6.06964	-29.7615
40	-22.6914	-5.00488	-29.661	25.487	-3.95067	-29.7581	-22.8405	-4.90503	-29.7822	25.4514	-4.34293	-29.8642	-22.5304	-4.98968	-29.4535	24.9921	-5.08362	-29.5997	-22.8246	-4.99293	-29.6572	25.5011	-6.11024	-29.8054	-22.8272	-4.714	-29.6574	25.2275	-6.02253	-29.7638
40.5	-22.6751	-5.00393	-29.6588	25.4794	-4.02063	-29.7611	-22.8342	-4.89809	-29.7832	25.4602	-4.32853	-29.8644	-22.5285	-4.98201	-29.4566	24.9832	-5.0373	-29.6014	-22.8125	-4.99509	-29.6597	25.5148	-6.1687	-29.8098	-22.8469	-4.71693	-29.6571	25.2117	-5.97203	-29.7674
41	-22.6584	-4.99874	-29.6563	25.4718	-4.08521	-29.7644	-22.8293	-4.89249	-29.7841	25.4668	-4.31746	-29.8644	-22.5261	-4.97443	-29.4597	24.9857	-4.99099	-29.6029	-22.795	-5.0057	-29.6601	25.5528	-6.19826	-29.8105	-22.8706	-4.7296	-29.6565	25.1977	-5.91866	-29.7726
41.5	-22.6421	-4.98879	-29.6534	25.465	-4.14446	-29.7678	-22.8259	-4.88832	-29.7848	25.4711	-4.30936	-29.8642	-22.5234	-4.96646	-29.4626	24.9995	-4.94412	-29.6042	-22.7756	-5.01023	-29.6594	25.6038	-6.21283	-29.8077	-22.8981	-4.74726	-29.656	25.187	-5.86433	-29.7794
42	-22.6275	-4.97364	-29.6505	25.4597	-4.19905	-29.7713	-22.8242	-4.88564	-29.7854	25.4731	-4.30386	-29.8638	-22.5206	-4.95777	-29.4651	25.0236	-4.89659	-29.6053	-22.7586	-4.9983	-29.6588	25.6465	-6.23034	-29.8023	-22.9285	-4.76388	-29.656	25.1798	-5.81174	-29.7876
42.5	-22.6153	-4.95297	-29.6476	25.4557	-4.2501	-29.7749	-22.824	-4.88447	-29.7859	25.4728	-4.30048	-29.8632	-22.5177	-4.94824	-29.4671	25.056	-4.84873	-29.6063	-22.7497	-4.97681	-29.6586	25.6609	-6.25859	-29.7955	-22.9603	-4.77456	-29.6567	25.1747	-5.76284	-29.7965
43	-22.6064	-4.92677	-29.6451	25.453	-4.29887	-29.7786	-22.8253	-4.88479	-29.7862	25.4705	-4.29875	-29.8624	-22.5148	-4.93807	-29.4687	25.0939	-4.80115	-29.6071	-22.7537	-4.96177	-29.6586	25.6381	-6.29336	-29.7883	-22.9919	-4.77687	-29.6585	25.1681	-5.71744	-29.8051
43.5	-22.6012	-4.89544	-29.6431	25.4507	-4.34654	-29.7826	-22.828	-4.88658	-29.7863	25.4663	-4.29817	-29.8615	-22.5117	-4.92772	-29.4696	25.1344	-4.75459	-29.6079	-22.7728	-4.96097	-29.6589	25.5858	-6.32761	-29.7805	-23.0221	-4.7709	-29.6614	25.1552	-5.67292	-29.8119
44	-22.6001	-4.85986	-29.6417	25.4482	-4.39414	-29.7869	-22.8317	-4.88978	-29.7862	25.4603	-4.29827	-29.8606	-22.5086	-4.9179	-29.47	25.1744	-4.70973	-29.6085	-22.8048	-4.96669	-29.6595	25.5238	-6.36112	-29.7713	-23.0497	-4.75879	-29.6652	25.1317	-5.62532	-29.816
44.5	-22.6032	-4.82146	-29.6413	25.4447	-4.44259	-29.7917	-22.8363	-4.89432	-29.7861	25.4528	-4.29864	-29.8597	-22.5051	-4.9095	-29.4699	25.2115	-4.66709	-29.609	-22.8463	-4.96388	-29.6605	25.471	-6.40168	-29.7601	-23.074	-4.74397	-29.6697	25.0954	-5.57128	-29.8164
45	-22.6105	-4.7822	-29.6417	25.4401	-4.49276	-29.7971	-22.8414	-4.90009	-29.7858	25.4438	-4.29893	-29.859	-22.5014	-4.9035	-29.4694	25.2436	-4.62694	-29.6092	-22.8961	-4.94364	-29.6612	25.4316	-6.45862	-29.7478	-23.0939	-4.73016	-29.6747	25.0476	-5.50952	-29.8133
45.5	-22.622	-4.74448	-29.6431	25.4345	-4.54559	-29.8033	-22.8467	-4.90691	-29.7853	25.4337	-4.29888	-29.8584	-22.4977	-4.90079	-29.4686	25.2697	-4.5893	-29.6092	-22.9542	-4.90858	-29.6607	25.394	-6.53629	-29.7367	-23.1086	-4.72022	-29.6797	24.9932	-5.44125	-29.8073
46	-22.6374	-4.71098	-29.6455	25.4284	-4.60214	-29.8103	-22.8518	-4.91459	-29.7848	25.4226	-4.29837	-29.8582	-22.4941	-4.90202	-29.4676	25.2895	-4.55394	-29.6089	-23.0158	-4.86812	-29.6583	25.3474	-6.63244	-29.7295	-23.1174	-4.7152	-29.6843	24.9405	-5.36952	-29.7999
46.5	-22.6563	-4.68438	-29.6489	25.4229	-4.66352	-29.8181	-22.8566	-4.92285	-29.7843	25.4108	-4.29736	-29.8583	-22.4913	-4.90742	-29.4665	25.303	-4.52037	-29.6083	-23.0691	-4.83181	-29.6544	25.2974	-6.73832	-29.7278	-23.1195	-4.71442	-29.6882	24.8984	-5.29826	-29.7925
47	-22.6778	-4.66707	-29.6529	25.419	-4.73075	-29.8266	-22.8607	-4.93139	-29.7837	25.3987	-4.29593	-29.8589	-22.4898	-4.91664	-29.4655	25.3112	-4.4878	-29.6072	-23.1016	-4.80752	-29.6497	25.2618	-6.83956	-29.7308	-23.1148	-4.71672	-29.6909	24.875	-5.23118	-29.7867
47.5	-22.701	-4.66076	-29.6575	25.4177	-4.80454	-29.8356	-22.8638	-4.93984	-29.7831	25.3866	-4.29426	-29.86	-22.4902	-4.92878	-29.4645	25.3148	-4.45518	-29.6057	-23.1087	-4.80328	-29.6449	25.2521	-6.92225	-29.7359	-23.1035	-4.72206	-29.6923	24.8744	-5.17093	-29.7832
48	-22.7248	-4.66613	-29.6625	25.42	-4.88506	-29.8448	-22.8658	-4.94785	-29.7825	25.3752	-4.2926	-29.8617	-22.4933	-4.94244	-29.4638	25.3148	-4.42131	-29.6038	-23.0933	-4.8266	-29.6407	25.262	-6.9832	-29.7401	-23.0866	-4.73217	-29.6923	24.8951	-5.11844	-29.7822
48.5	-22.7477	-4.68261	-29.6675	25.4261	-4.97163	-29.854	-22.8667	-4.95503	-29.7819	25.3648	-4.29125	-29.8641	-22.4996	-4.95602	-29.4632	25.3119	-4.38499	-29.6016	-23.0599	-4.87813	-29.6373	25.2762	-7.03282	-29.7413	-23.0658	-4.74949	-29.6912	24.9307	-5.07256	-29.783
49	-22.7685	-4.70825	-29.6724	25.4358	-5.06257	-29.8629	-22.8662	-4.96103	-29.7814	25.3561	-4.2905	-29.8671	-22.5094	-4.96798	-29.4628	25.3063	-4.34525	-29.5992	-23.0146	-4.9445	-29.6348	25.286	-7.08431	-29.7388	-23.043	-4.77512	-29.6892	24.9719	-5.03036	-29.7849
49.5	-22.7862	-4.73981	-29.6769	25.4484	-5.15523	-29.8712	-22.8645	-4.96554	-29.7809	25.3495	-4.29065	-29.8708	-22.5227	-4.97717	-29.4627	25.298	-4.30161	-29.5968	-22.9689	-4.99967	-29.6334	25.2949	-7.1392	-29.733	-23.0207	-4.8075	-29.6871	25.0101	-4.98796	-29.7869
50	-22.7999	-4.77318	-29.681	25.4627	-5.24608	-29.8788	-22.8617	-4.96831	-29.7805	25.3454	-4.29194	-29.8751	-22.5395	-4.98299	-29.4628	25.2868	-4.25416	-29.5946	-22.9337	-5.01845	-29.6332	25.3088	-7.1832	-29.7248	-23.0007	-4.84265	-29.6853	25.0412	-4.9417	-29.7884
50.5	-22.8093	-4.80392	-29.6847	25.477	-5.33095	-29.8856	-22.8577	-4.96917	-29.7801	25.3442	-4.29456	-29.8801	-22.5592	-4.98548	-29.4632	25.2719	-4.20365	-29.5927	-22.9086	-4.99447	-29.6341	25.3243	-7.19652	-29.7161	-22.9847	-4.87568	-29.6843	25.0661	-4.889	-29.7894
51	-22.8144	-4.82811	-29.688	25.4893	-5.40528	-29.8917	-22.8529	-4.96806	-29.7798	25.3459	-4.29864	-29.8856	-22.581	-4.98526	-29.4638	25.2528	-4.15131	-29.5912	-22.8814	-4.94784	-29.6359	25.3276	-7.17155	-29.7091	-22.9735	-4.90238	-29.684	25.089	-4.82871	-29.7901
51.5	-22.8158	-4.84306	-29.6913	25.4979	-5.4644	-29.8972	-22.8474	-4.96501	-29.7795	25.3506	-4.30422	-29.8916	-22.6039	-4.98334	-29.4645	25.2289	-4.09862	-29.5904	-22.844	-4.91344	-29.6382	25.3061	-7.12527	-29.7064	-22.9672	-4.91994	-29.6842	25.1146	-4.76094	-29.7908
52	-22.8144	-4.84787	-29.6949	25.5013	-5.50369	-29.9024	-22.8414	-4.96019	-29.7793	25.358	-4.31128	-29.8979	-22.6269	-4.98093	-29.4653	25.2002	-4.04703	-29.5901	-22.8052	-4.91568	-29.6406	25.2624	-7.09451	-29.7089	-22.9654	-4.92694	-29.6844	25.145	-4.68697	-29.792
52.5	-22.811	-4.8435	-29.6991	25.4983	-5.5189	-29.9075	-22.835	-4.95387	-29.779	25.3679	-4.31972	-29.9045	-22.6488	-4.9792	-29.4662	25.1672	-3.99763	-29.5904	-22.7842	-4.94816	-29.6431	25.2135	-7.11318	-29.7158	-22.9673	-4.92302	-29.6841	25.1783	-4.60933	-29.7937
53	-22.8067	-4.83233	-29.7044	25.4886	-5.50633	-29.9128	-22.8284	-4.94641	-29.7786	25.38	-4.32939	-29.9112	-22.6689	-4.97908	-29.4671	25.1309	-3.95099	-29.5911	-22.7919	-4.97478	-29.645	25.1739	-7.18796	-29.7241	-22.9713	-4.90901	-29.683	25.2098	-4.53181	-29.7957
53.5	-22.8023	-4.81737	-29.711	25.4723	-5.46318	-29.9184	-22.8219	-4.93825	-29.7783	25.3937	-4.34009	-29.9178	-22.6863	-4.98116	-29.4679	25.0931	-3.90713	-29.5923	-22.8212	-4.95425	-29.6457	25.1431	-7.29302	-29.731	-22.9762	-4.88726	-29.6811	25.234	-4.45887	-29.7977
54	-22.7985	-4.80131	-29.7193	25.4503	-5.38776	-29.9245	-22.8154	-4.9299	-29.7778	25.4088	-4.3516	-29.9243	-22.7005	-4.98567	-29.4686	25.0559	-3.86556	-29.5936	-22.8571	-4.87288	-29.6443	25.1154	-7.38614	-29.7347	-22.9806	-4.86188	-29.6785	25.2459	-4.39443	-29.7991
54.5	-22.7959	-4.78567	-29.7291	25.424	-5.27969	-29.931	-22.809	-4.92186	-29.7772	25.4248	-4.36365	-29.9304	-22.7115	-4.99253	-29.4692	25.0219	-3.82558	-29.595	-22.8911	-4.76106	-29.6408	25.0982	-7.43237	-29.7358	-22.9835	-4.83813	-29.6754	25.2429	-4.3407	-29.7996
55	-22.7951	-4.77033	-29.74	25.3952	-5.13991	-29.9379	-22.8029	-4.91464	-29.7764	25.4412	-4.37598	-29.9361	-22.7191	-5.00153	-29.4695	24.9933	-3.78649	-29.5963	-22.923	-4.6766	-29.6361	25.1107	-7.42143	-29.7359	-22.9846	-4.82114	-29.672	25.2249	-4.29761	-29.799
55.5	-22.7966	-4.75355	-29.7512	25.3659	-4.97059	-29.9449	-22.7969	-4.9087	-29.7755	25.4576	-4.38834	-29.9412	-22.7238	-5.01241	-29.4696	24.9722	-3.74783	-29.5974	-22.9502	-4.66413	-29.6318	25.1618	-7.37274	-29.7364	-22.984	-4.81415	-29.6683	25.195	-4.26285	-29.7973
56	-22.8009	-4.73246	-29.7614	25.3381	-4.77496	-29.9518	-22.7911	-4.90443	-29.7744	25.4737	-4.40045	-29.9456	-22.726	-5.02494	-29.4696	24.96	-3.70951	-29.5982	-22.9658	-4.72531	-29.6287	25.2366	-7.32605	-29.7375	-22.9823	-4.81743	-29.6641	25.1597	-4.23231	-29.795
56.5	-22.8081	-4.70379	-29.7689	25.3134	-4.55727	-29.9584	-22.7853	-4.90213	-29.7731	25.4892	-4.41207	-29.9493	-22.7265	-5.03893	-29.4694	24.9571	-3.67173	-29.5986	-22.967	-4.8253	-29.6272	25.3083	-7.32161	-29.7391	-22.9799	-4.82861	-29.6594	25.128	-4.20081	-29.7926
57	-22.8184	-4.6649	-29.7717	25.293	-4.32276	-29.9643	-22.7796	-4.902	-29.7717	25.5036	-4.42293	-29.9521	-22.7258	-5.05419	-29.469	24.9635	-3.63495	-29.5985	-22.9599	-4.92349	-29.627	25.359	-7.38023	-29.7408	-22.9774	-4.84441	-29.6542	25.1086	-4.16299	-29.7906
57.5	-22.8314	-4.61448	-29.7678	25.2777	-4.07771	-29.9692	-22.7738	-4.90417	-29.77	25.5168	-4.43276	-29.954	-22.7246	-5.07035	-29.4687	24.9779	-3.59966	-29.598	-22.9516	-4.99605	-29.6276	25.3885	-7.49402	-29.7429	-22.9745	-4.86246	-29.6491	25.1075	-4.11439	-29.7894
58	-22.8464	-4.55313	-29.7549	25.2683	-3.82957	-29.973	-22.7679	-4.90861	-29.7682	25.5286	-4.44129	-29.9551	-22.7234	-5.08689	-29.4684	24.9986	-3.56628	-29.5971	-22.939	-5.03752	-29.6289	25.4066	-7.63219	-29.7454	-22.9712	-4.88205	-29.645	25.1245	-4.05219	-29.7888
58.5	-22.8625	-4.48355	-29.7311	25.2654	-3.58686	-29.9753	-22.762	-4.91526	-29.7663	25.5391	-4.44823	-29.9552	-22.7227	-5.10304	-29.4683	25.0233	-3.53498	-29.5957	-22.9141	-5.05366	-29.6312	25.4214	-7.75904	-29.7485	-22.9674	-4.9032	-29.6428	25.1536	-3.97568	-29.7886
59	-22.8786	-4.41042	-29.695	25.2698	-3.35904	-29.976	-22.7559	-4.92392	-29.7644	25.5483	-4.45327	-29.9545	-22.7227	-5.11785	-29.4684	25.0494	-3.50566	-29.594	-22.8805	-5.05509	-29.634	25.4325	-7.85299	-29.7515	-22.964	-4.92496	-29.6434	25.184	-3.88637	-29.7883
59.5	-22.8937	-4.34007	-29.646	25.2822	-3.15603	-29.975	-22.7497	-4.93435	-29.7624	25.5562	-4.45614	-29.953	-22.7234	-5.13024	-29.4688	25.0741	-3.47796	-29.592	-22.8593	-5.0498	-29.6366	25.4317	-7.9137	-29.7539	-22.962	-4.94425	-29.6473	25.2049	-3.78801	-29.7873
60	-22.9067	-4.27987	-29.584	25.3032	-2.98767	-29.9723	-22.7434	-4.94622	-29.7605	25.5631	-4.45658	-29.9508	-22.7248	-5.13921	-29.4695	25.0951	-3.45133	-29.5898	-22.8693	-5.0364	-29.6377	25.41	-7.95361	-29.7554	-22.963	-4.95623	-29.6542	25.2089	-3.68638	-29.7854
60.5	-22.9166	-4.23753	-29.51	25.3328	-2.86292	-29.9679	-22.7373	-4.95917	-29.7586	25.569	-4.45439	-29.9479	-22.7264	-5.144	-29.4706	25.1103	-3.42517	-29.5875	-22.902	-5.00671	-29.6364	25.3671	-7.98396	-29.7566	-22.9682	-4.95635	-29.6635	25.195	-3.58861	-29.7825
61	-22.9224	-4.22025	-29.426	25.3705	-2.78903	-29.9618	-22.7312	-4.97278	-29.7569	25.5739	-4.44942	-29.9445	-22.7281	-5.14436	-29.472	25.1185	-3.39894	-29.5852	-22.9244	-4.95706	-29.632	25.3176	-8.00915	-29.7583	-22.9777	-4.94296	-29.674	25.1682	-3.50179	-29.7789
61.5	-22.9233	-4.23389	-29.3345	25.4152	-2.77079	-29.9543	-22.7255	-4.98662	-29.7555	25.5778	-4.44165	-29.9406	-22.7292	-5.14062	-29.4737	25.1193	-3.3723	-29.583	-22.9091	-4.89694	-29.6253	25.2861	-8.03154	-29.761	-22.9903	-4.91902	-29.6845	25.137	-3.43147	-29.7755
62	-22.9186	-4.28232	-29.2387	25.465	-2.80991	-29.9457	-22.72	-5.00024	-29.7543	25.5803	-4.43114	-29.9363	-22.7295	-5.13381	-29.4757	25.113	-3.34511	-29.5811	-22.8579	-4.84689	-29.6176	25.29	-8.05644	-29.7644	-23.0038	-4.8917	-29.6937	25.11	-3.38009	-29.7729
62.5	-22.9079	-4.36691	-29.1421	25.5176	-2.90476	-29.936	-22.715	-5.01317	-29.7534	25.581	-4.41808	-29.9319	-22.7284	-5.1255	-29.4779	25.1007	-3.31735	-29.5796	-22.7948	-4.8272	-29.6113	25.3259	-8.08834	-29.7682	-23.0157	-4.86991	-29.7007	25.093	-3.34622	-29.7718
63	-22.8911	-4.48632	-29.0482	25.5703	-3.05038	-29.9254	-22.7106	-5.02499	-29.7529	25.5795	-4.40278	-29.9273	-22.7258	-5.1176	-29.4803	25.0839	-3.28903	-29.5785	-22.7411	-4.84446	-29.6083	25.3744	-8.12475	-29.7717	-23.0239	-4.86094	-29.7052	25.088	-3.32458	-29.773
63.5	-22.8689	-4.63658	-28.9602	25.6204	-3.23897	-29.9139	-22.7066	-5.0353	-29.7527	25.5751	-4.38566	-29.9228	-22.7216	-5.112	-29.4827	25.0643	-3.26	-29.5779	-22.7035	-4.88603	-29.6093	25.4181	-8.15777	-29.7748	-23.0278	-4.86805	-29.7072	25.0936	-3.3072	-29.7765
64	-22.8424	-4.81139	-28.8808	25.6655	-3.46047	-29.9015	-22.7031	-5.04373	-29.7528	25.5674	-4.36721	-29.9184	-22.7157	-5.11022	-29.485	25.0434	-3.22988	-29.5777	-22.6799	-4.92933	-29.613	25.4531	-8.18094	-29.7769	-23.0275	-4.88993	-29.7071	25.1064	-3.2854	-29.7822
64.5	-22.813	-5.00265	-28.8121	25.7035	-3.7034	-29.8879	-22.7	-5.05002	-29.7533	25.556	-4.34802	-29.9142	-22.7085	-5.11317	-29.4874	25.0224	-3.19803	-29.578	-22.6694	-4.95859	-29.6167	25.4836	-8.19087	-29.7774	-23.0242	-4.92182	-29.7054	25.1234	-3.25206	-29.7898
65	-22.7827	-5.20113	-28.7556	25.7333	-3.95567	-29.8728	-22.6972	-5.05393	-29.754	25.5405	-4.32867	-29.9104	-22.7002	-5.12095	-29.4896	25.0023	-3.16362	-29.5787	-22.6744	-4.97336	-29.6176	25.5101	-8.18412	-29.7751	-23.0188	-4.95733	-29.7025	25.1426	-3.20354	-29.7985
65.5	-22.7535	-5.39726	-28.712	25.7544	-4.20538	-29.8558	-22.6946	-5.05537	-29.755	25.5211	-4.30976	-29.907	-22.6912	-5.13288	-29.4917	24.9834	-3.1258	-29.5797	-22.6967	-4.98344	-29.6143	25.5251	-8.15893	-29.7693	-23.0113	-4.99006	-29.6988	25.1636	-3.14064	-29.8075
66	-22.7272	-5.58196	-28.6811	25.767	-4.44151	-29.8367	-22.692	-5.05431	-29.7562	25.4983	-4.29183	-29.9041	-22.682	-5.14757	-29.4935	24.9657	-3.08395	-29.581	-22.7363	-5.00058	-29.6075	25.5196	-8.12236	-29.7601	-23.0005	-5.01441	-29.6945	25.1875	-3.06829	-29.816
66.5	-22.7053	-5.74727	-28.6627	25.772	-4.65459	-29.8153	-22.6894	-5.05086	-29.7575	25.4728	-4.27536	-29.9017	-22.6729	-5.16323	-29.4952	24.949	-3.03777	-29.5824	-22.7919	-5.03498	-29.5995	25.4936	-8.09174	-29.7486	-22.9844	-5.02588	-29.6895	25.2155	-2.99397	-29.8233
67	-22.6888	-5.88693	-28.6557	25.7701	-4.83722	-29.7917	-22.6866	-5.04523	-29.7588	25.4459	-4.26073	-29.8999	-22.6641	-5.17788	-29.4967	24.9333	-2.98744	-29.584	-22.8571	-5.092	-29.5923	25.4572	-8.08567	-29.7363	-22.9615	-5.02131	-29.684	25.2481	-2.92543	-29.8288
67.5	-22.678	-5.99662	-28.6587	25.7623	-4.98443	-29.7666	-22.6834	-5.03773	-29.7601	25.419	-4.24822	-29.8986	-22.6557	-5.18957	-29.4978	24.9184	-2.93361	-29.5856	-22.9168	-5.16482	-29.587	25.4209	-8.11366	-29.7251	-22.9323	-4.99938	-29.6783	25.2838	-2.86839	-29.8322
68	-22.6726	-6.07395	-28.6704	25.7491	-5.09373	-29.7407	-22.6799	-5.02878	-29.7614	25.3938	-4.23801	-29.8979	-22.6478	-5.19664	-29.4986	24.9049	-2.87728	-29.5873	-22.9502	-5.23104	-29.5832	25.3876	-8.17352	-29.7161	-22.9004	-4.96125	-29.6726	25.3193	-2.82498	-29.8333
68.5	-22.6718	-6.11839	-28.6892	25.7306	-5.16501	-29.7149	-22.676	-5.01887	-29.7625	25.372	-4.23015	-29.8978	-22.6401	-5.19787	-29.4989	24.894	-2.81967	-29.589	-22.944	-5.26356	-29.58	25.3601	-8.2549	-29.7107	-22.8722	-4.91136	-29.6674	25.3497	-2.79372	-29.8325
69	-22.6747	-6.13097	-28.7136	25.7064	-5.2001	-29.6906	-22.6718	-5.00854	-29.7634	25.3554	-4.22465	-29.8983	-22.6323	-5.19253	-29.4987	24.8871	-2.76203	-29.5909	-22.9011	-5.24884	-29.5773	25.3522	-8.34381	-29.7097	-22.8546	-4.85741	-29.6628	25.3706	-2.77054	-29.8299
69.5	-22.6803	-6.11414	-28.742	25.6761	-5.20229	-29.6688	-22.6674	-4.99835	-29.7641	25.3454	-4.22139	-29.8992	-22.6241	-5.1805	-29.4979	24.8863	-2.70545	-29.5928	-22.8372	-5.19575	-29.5752	25.3831	-8.42643	-29.7134	-22.8518	-4.80902	-29.659	25.3793	-2.75034	-29.8261
70	-22.6881	-6.0715	-28.7733	25.6392	-5.1758	-29.6504	-22.663	-4.98886	-29.7647	25.3428	-4.22021	-29.9005	-22.6152	-5.16224	-29.4966	24.8935	-2.65079	-29.595	-22.77	-5.1289	-29.574	25.4541	-8.49218	-29.7205	-22.8637	-4.77522	-29.6559	25.3763	-2.72821	-29.8216
70.5	-22.6983	-6.00757	-28.8064	25.5957	-5.12539	-29.6363	-22.6586	-4.98055	-29.765	25.3482	-4.22091	-29.9022	-22.6055	-5.13874	-29.4947	24.9105	-2.5986	-29.5974	-22.7114	-5.07514	-29.5733	25.5385	-8.53565	-29.7286	-22.885	-4.76145	-29.6533	25.3649	-2.70005	-29.8168
71	-22.7118	-5.9273	-28.8404	25.5461	-5.05587	-29.6268	-22.6545	-4.97383	-29.7652	25.3614	-4.22322	-29.9041	-22.5948	-5.11152	-29.4924	24.9382	-2.54919	-29.6001	-22.6682	-5.05114	-29.5724	25.6016	-8.5586	-29.7345	-22.9074	-4.76777	-29.6509	25.3498	-2.66305	-29.8122
71.5	-22.7302	-5.83557	-28.8747	25.4917	-4.97183	-29.6219	-22.6509	-4.96902	-29.7652	25.3817	-4.22686	-29.9062	-22.5835	-5.08246	-29.4898	24.9766	-2.50266	-29.6033	-22.6433	-5.05535	-29.5699	25.6294	-8.57192	-29.7364	-22.9227	-4.78891	-29.6487	25.3361	-2.61603	-29.8079
72	-22.7553	-5.73655	-28.9092	25.4343	-4.8773	-29.6214	-22.6478	-4.96628	-29.7651	25.4078	-4.23152	-29.9084	-22.572	-5.05368	-29.487	25.0247	-2.45902	-29.6068	-22.6325	-5.06929	-29.5654	25.6322	-8.59135	-29.734	-22.9252	-4.8161	-29.6468	25.3277	-2.55989	-29.804
72.5	-22.7886	-5.63344	-28.9435	25.3762	-4.77549	-29.6248	-22.6453	-4.96562	-29.7649	25.4381	-4.23688	-29.9106	-22.561	-5.02739	-29.4842	25.0802	-2.41826	-29.6107	-22.6238	-5.07086	-29.5594	25.6251	-8.62474	-29.7293	-22.9142	-4.8401	-29.6455	25.327	-2.49776	-29.8005
73	-22.8311	-5.52838	-28.9776	25.3203	-4.66855	-29.6315	-22.6433	-4.96694	-29.7647	25.4708	-4.24264	-29.9126	-22.5512	-5.00562	-29.4817	25.1401	-2.38038	-29.615	-22.6064	-5.05086	-29.5534	25.6158	-8.66217	-29.7244	-22.8933	-4.85402	-29.6449	25.3333	-2.43453	-29.7976
73.5	-22.8822	-5.42275	-29.0116	25.2691	-4.55751	-29.6407	-22.6418	-4.96996	-29.7645	25.504	-4.24849	-29.9144	-22.5436	-4.99003	-29.4796	25.2007	-2.34534	-29.6195	-22.5826	-5.01798	-29.5495	25.6075	-8.68299	-29.7209	-22.8695	-4.85515	-29.6453	25.3435	-2.37576	-29.7954
74	-22.9399	-5.31751	-29.0454	25.2254	-4.44222	-29.6518	-22.6406	-4.97433	-29.7644	25.5357	-4.25416	-29.9159	-22.539	-4.98175	-29.478	25.2586	-2.31301	-29.6242	-22.5676	-4.98927	-29.5486	25.6029	-8.67435	-29.719	-22.8507	-4.84496	-29.6467	25.3519	-2.32586	-29.7942
74.5	-23.0004	-5.21347	-29.0789	25.1911	-4.32148	-29.664	-22.6394	-4.97961	-29.7643	25.5644	-4.25941	-29.917	-22.5381	-4.98118	-29.4769	25.3103	-2.28312	-29.6289	-22.5758	-4.97675	-29.5501	25.6006	-8.64198	-29.7176	-22.8432	-4.82761	-29.649	25.3529	-2.2864	-29.7942
75	-23.059	-5.11147	-29.112	25.1676	-4.19338	-29.6767	-22.6381	-4.98533	-29.7642	25.5889	-4.26407	-29.9176	-22.5413	-4.98793	-29.4765	25.3535	-2.25521	-29.6334	-22.6058	-4.98123	-29.5516	25.5943	-8.60373	-29.7159	-22.8497	-4.80767	-29.6521	25.343	-2.25537	-29.7956
75.5	-23.1103	-5.0124	-29.1443	25.1556	-4.05573	-29.6892	-22.6364	-4.991	-29.7642	25.6082	-4.26798	-29.9176	-22.5487	-5.00087	-29.4766	25.3864	-2.22867	-29.6376	-22.6396	-4.99678	-29.5511	25.5814	-8.57585	-29.7136	-22.8688	-4.78825	-29.6561	25.3232	-2.2282	-29.7981
76	-23.1494	-4.91721	-29.1755	25.1545	-3.90653	-29.7009	-22.6342	-4.9962	-29.7642	25.6217	-4.27111	-29.9171	-22.5603	-5.01822	-29.4771	25.4086	-2.20276	-29.6414	-22.6569	-5.02055	-29.5474	25.567	-8.56542	-29.7109	-22.8955	-4.77049	-29.6609	25.2989	-2.20022	-29.8013
76.5	-23.1724	-4.82694	-29.2051	25.1633	-3.7444	-29.7112	-22.6315	-5.00055	-29.7642	25.6294	-4.27342	-29.916	-22.5752	-5.03779	-29.4779	25.4202	-2.17685	-29.6447	-22.6499	-5.05591	-29.5414	25.5589	-8.57275	-29.7084	-22.9232	-4.75431	-29.6667	25.2771	-2.16923	-29.8047
77	-23.1774	-4.74269	-29.2325	25.1796	-3.56881	-29.7194	-22.6281	-5.00377	-29.7643	25.6314	-4.27498	-29.9143	-22.5927	-5.05725	-29.4788	25.4223	-2.15045	-29.6473	-22.6257	-5.10415	-29.5346	25.5585	-8.59797	-29.7063	-22.9456	-4.7399	-29.6732	25.2639	-2.13669	-29.8074
77.5	-23.1646	-4.66569	-29.2574	25.2007	-3.3802	-29.7246	-22.6243	-5.00568	-29.7642	25.6278	-4.27587	-29.9121	-22.6116	-5.07448	-29.4794	25.4164	-2.12345	-29.6491	-22.5992	-5.15631	-29.528	25.5604	-8.64292	-29.7046	-22.9589	-4.7287	-29.6802	25.2624	-2.10681	-29.8091
78	-23.1365	-4.5971	-29.2794	25.2233	-3.17984	-29.7263	-22.6201	-5.0062	-29.7641	25.6193	-4.27616	-29.9093	-22.6305	-5.08787	-29.4798	25.4042	-2.09612	-29.6502	-22.585	-5.19884	-29.5213	25.558	-8.70539	-29.703	-22.9619	-4.72331	-29.6872	25.2719	-2.08423	-29.8093
78.5	-23.0974	-4.53794	-29.2983	25.2442	-2.96965	-29.7238	-22.6159	-5.00536	-29.7639	25.6065	-4.27597	-29.9062	-22.648	-5.09654	-29.4796	25.3873	-2.06905	-29.6505	-22.5916	-5.22726	-29.5136	25.5496	-8.77353	-29.7015	-22.9565	-4.72612	-29.6937	25.2894	-2.07158	-29.8079
79	-23.0528	-4.48887	-29.314	25.2605	-2.75211	-29.7167	-22.612	-5.00327	-29.7635	25.5899	-4.27532	-29.9027	-22.6627	-5.10052	-29.4788	25.3671	-2.04309	-29.65	-22.6198	-5.24999	-29.5043	25.5394	-8.83071	-29.7	-22.9454	-4.73777	-29.6989	25.3105	-2.06823	-29.8053
79.5	-23.0084	-4.45006	-29.3267	25.2697	-2.53008	-29.705	-22.6087	-5.00012	-29.7631	25.5703	-4.27425	-29.899	-22.6734	-5.10071	-29.4772	25.3446	-2.01907	-29.6488	-22.6619	-5.27762	-29.4939	25.5342	-8.86761	-29.6982	-22.9313	-4.75617	-29.7026	25.3307	-2.07048	-29.8021
80	-22.9696	-4.42117	-29.337	25.2703	-2.30679	-29.6888	-22.6063	-4.99611	-29.7625	25.5483	-4.27268	-29.8951	-22.6791	-5.09871	-29.475	25.3208	-1.99763	-29.6469	-22.7046	-5.31071	-29.4839	25.5399	-8.88719	-29.6957	-22.9157	-4.77678	-29.7045	25.3465	-2.07294	-29.7989
80.5	-22.9405	-4.40146	-29.3454	25.2617	-2.08567	-29.669	-22.6052	-4.9915	-29.7617	25.5246	-4.2705	-29.8913	-22.6791	-5.09652	-29.472	25.2961	-1.97898	-29.6443	-22.7357	-5.33842	-29.4752	25.5585	-8.89751	-29.6927	-22.8994	-4.79419	-29.7046	25.3549	-2.07044	-29.7964
81	-22.9235	-4.38992	-29.3528	25.2442	-1.87021	-29.6466	-22.6056	-4.98653	-29.7609	25.4999	-4.26756	-29.8876	-22.6729	-5.09615	-29.4685	25.2709	-1.96285	-29.6412	-22.7494	-5.34764	-29.4678	25.5861	-8.9026	-29.69	-22.8828	-4.80408	-29.7032	25.3538	-2.05977	-29.7951
81.5	-22.9192	-4.38545	-29.36	25.2193	-1.66371	-29.6229	-22.6077	-4.98141	-29.7601	25.4748	-4.26365	-29.8841	-22.6608	-5.09927	-29.4646	25.2455	-1.94845	-29.6376	-22.7495	-5.33327	-29.4603	25.6138	-8.90133	-29.6891	-22.8665	-4.80502	-29.7006	25.3419	-2.04067	-29.7954
82	-22.9264	-4.38705	-29.3679	25.1891	-1.46907	-29.5995	-22.6115	-4.97633	-29.7592	25.4501	-4.25858	-29.881	-22.6431	-5.10688	-29.4605	25.22	-1.93466	-29.6337	-22.7447	-5.30199	-29.4519	25.6307	-8.89271	-29.6909	-22.8516	-4.79885	-29.6972	25.3184	-2.01572	-29.797
82.5	-22.9425	-4.39386	-29.3775	25.1562	-1.28873	-29.5778	-22.6172	-4.97143	-29.7584	25.4263	-4.25217	-29.8782	-22.6207	-5.11911	-29.4563	25.195	-1.92028	-29.6296	-22.7436	-5.26745	-29.4428	25.6298	-8.88005	-29.6949	-22.8404	-4.78991	-29.6938	25.2836	-1.98928	-29.7995
83	-22.9643	-4.40524	-29.3894	25.1236	-1.12458	-29.5589	-22.6245	-4.9668	-29.7577	25.4043	-4.24431	-29.8759	-22.5949	-5.13522	-29.4524	25.1706	-1.90425	-29.6254	-22.7493	-5.24139	-29.4347	25.6125	-8.87062	-29.6992	-22.8349	-4.78315	-29.6912	25.2389	-1.96583	-29.8024
83.5	-22.9884	-4.42066	-29.404	25.0937	-0.978047	-29.5436	-22.6333	-4.96249	-29.7572	25.3846	-4.23496	-29.8741	-22.5671	-5.15366	-29.449	25.1474	-1.88589	-29.6213	-22.7598	-5.22759	-29.4296	25.5876	-8.87247	-29.7012	-22.8372	-4.78241	-29.6901	25.1865	-1.94856	-29.8047
84	-23.0117	-4.43964	-29.4216	25.0684	-0.850229	-29.5319	-22.6434	-4.95851	-29.7568	25.3676	-4.22419	-29.8728	-22.5391	-5.17231	-29.4462	25.1255	-1.86507	-29.6175	-22.771	-5.22288	-29.4287	25.5625	-8.89093	-29.6989	-22.8484	-4.7895	-29.6913	25.1298	-1.93873	-29.8059
84.5	-23.032	-4.46172	-29.442	25.0484	-0.742022	-29.5235	-22.6543	-4.95485	-29.7566	25.3536	-4.21219	-29.872	-22.5124	-5.18875	-29.4442	25.1054	-1.84218	-29.614	-22.7813	-5.22299	-29.4314	25.5338	-8.9258	-29.6924	-22.8678	-4.80407	-29.695	25.0722	-1.93577	-29.8053
85	-23.0481	-4.48642	-29.4651	25.0332	-0.654218	-29.5177	-22.6658	-4.95151	-29.7567	25.3429	-4.19923	-29.8717	-22.4887	-5.20058	-29.4432	25.0873	-1.81809	-29.6111	-22.7919	-5.22652	-29.4362	25.4897	-8.97013	-29.6835	-22.8933	-4.8243	-29.7012	25.0171	-1.93804	-29.8028
85.5	-23.06	-4.51339	-29.4902	25.0213	-0.587564	-29.5135	-22.6774	-4.94844	-29.7571	25.3353	-4.18568	-29.8717	-22.4695	-5.20573	-29.4432	25.0714	-1.79398	-29.6087	-22.8052	-5.23384	-29.4418	25.4254	-9.0128	-29.6746	-22.9212	-4.84768	-29.7095	24.9676	-1.94363	-29.7986
86	-23.0687	-4.5424	-29.5167	25.0103	-0.542753	-29.5098	-22.6887	-4.94565	-29.7576	25.3306	-4.172	-29.8721	-22.4557	-5.20271	-29.4442	25.0579	-1.77121	-29.607	-22.8211	-5.2433	-29.4481	25.3566	-9.04465	-29.6679	-22.9471	-4.87181	-29.7187	24.9255	-1.95106	-29.7932
86.5	-23.0754	-4.57342	-29.5439	24.9976	-0.520359	-29.5059	-22.6993	-4.94312	-29.7584	25.3283	-4.15867	-29.8727	-22.4484	-5.19082	-29.4461	25.0475	-1.75121	-29.6061	-22.8367	-5.25054	-29.455	25.3122	-9.06398	-29.6645	-22.9668	-4.89501	-29.7277	24.892	-1.95956	-29.7876
87	-23.0817	-4.60648	-29.571	24.9808	-0.520676	-29.5013	-22.7089	-4.94086	-29.7594	25.3278	-4.14617	-29.8735	-22.4477	-5.1702	-29.4488	25.0406	-1.73534	-29.606	-22.8482	-5.25323	-29.4625	25.3088	-9.07683	-29.6641	-22.9769	-4.91653	-29.7352	24.8679	-1.96898	-29.7825
87.5	-23.0889	-4.64151	-29.5973	24.9581	-0.543462	-29.4963	-22.7172	-4.93889	-29.7606	25.3284	-4.13497	-29.8744	-22.4537	-5.14187	-29.4521	25.0382	-1.72485	-29.6068	-22.8535	-5.25665	-29.4695	25.3344	-9.09228	-29.6663	-22.9757	-4.93634	-29.74	24.853	-1.97924	-29.779
88	-23.0979	-4.67809	-29.6223	24.9289	-0.587636	-29.4912	-22.7239	-4.93721	-29.7618	25.3296	-4.12545	-29.8754	-22.466	-5.10762	-29.4557	25.0415	-1.72078	-29.6084	-22.8515	-5.27194	-29.4745	25.3611	-9.11647	-29.6704	-22.9639	-4.95456	-29.7415	24.847	-1.98961	-29.7775
88.5	-23.1089	-4.71541	-29.6455	24.8931	-0.651045	-29.4871	-22.7288	-4.93586	-29.7631	25.3306	-4.11789	-29.8762	-22.4839	-5.06989	-29.4594	25.0517	-1.72397	-29.6108	-22.8391	-5.30532	-29.4761	25.3739	-9.14788	-29.676	-22.9438	-4.97062	-29.7394	24.8494	-1.99806	-29.778
89	-23.1215	-4.75225	-29.6666	24.8518	-0.730421	-29.4851	-22.7318	-4.9348	-29.7643	25.3309	-4.11245	-29.877	-22.5063	-5.03151	-29.4629	25.07	-1.73499	-29.6142	-22.8119	-5.34898	-29.4738	25.3831	-9.17513	-29.6827	-22.9199	-4.98275	-29.7343	24.8591	-2.00099	-29.7803
89.5	-23.1347	-4.78715	-29.6855	24.8067	-0.82158	-29.4863	-22.733	-4.934	-29.7655	25.3303	-4.10913	-29.8777	-22.5319	-4.99549	-29.4662	25.0968	-1.7541	-29.6183	-22.7707	-5.38555	-29.4684	25.409	-9.18067	-29.6896	-22.897	-4.98811	-29.7273	24.8748	-1.99384	-29.7837
90	-23.1471	-4.81868	-29.702	24.7601	-0.919829	-29.4917	-22.7325	-4.9334	-29.7667	25.3285	-4.10777	-29.8783	-22.5594	-4.96469	-29.469	25.1317	-1.78124	-29.6232	-22.7272	-5.40254	-29.4609	25.4585	-9.15284	-29.6949	-22.8797	-4.98381	-29.7197	24.8945	-1.97246	-29.7873
90.5	-23.157	-4.8456	-29.7163	24.7147	-1.02047	-29.5019	-22.7304	-4.93288	-29.7676	25.3256	-4.10804	-29.8787	-22.5872	-4.94161	-29.4712	25.1734	-1.81601	-29.6287	-22.7002	-5.40103	-29.4527	25.5201	-9.09965	-29.6971	-22.8714	-4.96823	-29.7132	24.916	-1.93502	-29.7904
91	-23.1627	-4.86702	-29.7281	24.6735	-1.11929	-29.5174	-22.7269	-4.93228	-29.7684	25.3215	-4.1095	-29.8791	-22.614	-4.92809	-29.4729	25.2192	-1.85764	-29.6345	-22.699	-5.39166	-29.4451	25.5746	-9.05074	-29.6952	-22.8732	-4.94209	-29.7089	24.9364	-1.88334	-29.7923
91.5	-23.1629	-4.88237	-29.7375	24.6394	-1.21296	-29.538	-22.7224	-4.93144	-29.7691	25.3166	-4.11152	-29.8794	-22.6385	-4.92513	-29.4741	25.2653	-1.90502	-29.6406	-22.7108	-5.38534	-29.4391	25.6085	-9.0417	-29.6895	-22.8842	-4.90826	-29.7078	24.9526	-1.82279	-29.7927
92	-23.1564	-4.8913	-29.7445	24.6152	-1.29934	-29.5634	-22.7172	-4.93016	-29.7695	25.3109	-4.11343	-29.8797	-22.6598	-4.93281	-29.4748	25.3075	-1.9567	-29.6464	-22.7093	-5.38792	-29.4351	25.6201	-9.08982	-29.6816	-22.9017	-4.87036	-29.7101	24.9615	-1.76059	-29.7916
92.5	-23.143	-4.89367	-29.7492	24.6026	-1.37777	-29.5928	-22.7118	-4.92825	-29.7698	25.3048	-4.11445	-29.88	-22.6771	-4.95025	-29.4751	25.3414	-2.01099	-29.6517	-22.6795	-5.39981	-29.4336	25.6195	-9.1795	-29.673	-22.9224	-4.83128	-29.7151	24.9607	-1.70327	-29.7891
93	-23.123	-4.88957	-29.7518	24.6025	-1.44903	-29.625	-22.7067	-4.92554	-29.7699	25.2984	-4.11382	-29.8804	-22.6899	-4.97574	-29.4752	25.3636	-2.06606	-29.656	-22.6331	-5.41747	-29.4345	25.6221	-9.2712	-29.665	-22.943	-4.79251	-29.722	24.9485	-1.65493	-29.7856
93.5	-23.0975	-4.87946	-29.7525	24.6143	-1.51524	-29.6589	-22.7022	-4.92189	-29.7699	25.2918	-4.11076	-29.8809	-22.698	-5.00694	-29.4752	25.3712	-2.12008	-29.659	-22.5971	-5.435	-29.4372	25.6353	-9.32881	-29.6576	-22.9607	-4.75491	-29.7296	24.9256	-1.6169	-29.7816
94	-23.0681	-4.86433	-29.7517	24.6362	-1.57929	-29.6932	-22.6989	-4.91721	-29.7697	25.2851	-4.10456	-29.8815	-22.7014	-5.04116	-29.475	25.3634	-2.17138	-29.6604	-22.589	-5.44615	-29.4404	25.6482	-9.34294	-29.6502	-22.9741	-4.71978	-29.7366	24.8948	-1.58867	-29.7775
94.5	-23.0369	-4.84576	-29.75	24.6654	-1.64411	-29.7265	-22.6971	-4.91147	-29.7694	25.2784	-4.09457	-29.8823	-22.7001	-5.07564	-29.4748	25.3407	-2.21865	-29.6599	-22.6061	-5.44667	-29.4428	25.6379	-9.3315	-29.6425	-22.9828	-4.68916	-29.7419	24.861	-1.56909	-29.7741
95	-23.0062	-4.82574	-29.7478	24.6982	-1.71182	-29.7577	-22.6972	-4.9047	-29.7691	25.2716	-4.08028	-29.8832	-22.6944	-5.10782	-29.4746	25.3053	-2.26104	-29.6573	-22.6357	-5.43596	-29.4439	25.5892	-9.32097	-29.6348	-22.9872	-4.66515	-29.7448	24.8303	-1.55698	-29.7717
95.5	-22.9781	-4.80646	-29.7456	24.7311	-1.78307	-29.7858	-22.6995	-4.89696	-29.7687	25.2647	-4.06129	-29.8843	-22.6848	-5.13556	-29.4742	25.2603	-2.29821	-29.6525	-22.6703	-5.41742	-29.444	25.5119	-9.32603	-29.6283	-22.9885	-4.649	-29.7449	24.808	-1.55112	-29.7708
96	-22.9544	-4.79003	-29.7439	24.7611	-1.85667	-29.8101	-22.7043	-4.88838	-29.7683	25.2577	-4.03736	-29.8855	-22.6715	-5.15722	-29.4736	25.21	-2.33025	-29.6458	-22.7104	-5.39756	-29.4442	25.4363	-9.34248	-29.624	-22.9875	-4.64057	-29.7424	24.7969	-1.55005	-29.7715
96.5	-22.9362	-4.77826	-29.7431	24.7861	-1.92974	-29.8303	-22.7117	-4.87911	-29.7679	25.2506	-4.00841	-29.8869	-22.655	-5.1717	-29.4729	25.1584	-2.35765	-29.6371	-22.7562	-5.38402	-29.4455	25.3911	-9.35645	-29.6224	-22.985	-4.63877	-29.7378	24.7956	-1.55207	-29.7737
97	-22.9241	-4.77246	-29.7433	24.8052	-1.99819	-29.8464	-22.7216	-4.86933	-29.7675	25.2433	-3.97454	-29.8884	-22.6356	-5.17849	-29.4718	25.1091	-2.38114	-29.6269	-22.8015	-5.38266	-29.4483	25.383	-9.35951	-29.6228	-22.9811	-4.64234	-29.7321	24.7995	-1.55574	-29.7769
97.5	-22.9176	-4.77337	-29.7447	24.8184	-2.05759	-29.8585	-22.734	-4.8592	-29.7671	25.2357	-3.93601	-29.89	-22.6139	-5.17761	-29.4705	25.0652	-2.40154	-29.6154	-22.8389	-5.39454	-29.4525	25.3962	-9.35475	-29.624	-22.9755	-4.65064	-29.7262	24.8023	-1.56051	-29.7806
98	-22.916	-4.78109	-29.7473	24.8267	-2.10426	-29.8672	-22.7488	-4.84888	-29.7668	25.2281	-3.89327	-29.8917	-22.5902	-5.16955	-29.4687	25.0283	-2.41967	-29.6028	-22.8666	-5.41514	-29.4575	25.4092	-9.35036	-29.6243	-22.9677	-4.66379	-29.7211	24.7984	-1.56696	-29.7842
98.5	-22.918	-4.79511	-29.7509	24.8315	-2.13614	-29.8731	-22.7655	-4.83847	-29.7666	25.2202	-3.84693	-29.8934	-22.5651	-5.15524	-29.4667	24.9989	-2.43627	-29.5896	-22.8858	-5.43728	-29.4627	25.4111	-9.35055	-29.6223	-22.9575	-4.68233	-29.7174	24.7853	-1.57635	-29.7875
99	-22.9225	-4.81439	-29.7554	24.8341	-2.15359	-29.8768	-22.7838	-4.82805	-29.7663	25.2122	-3.79773	-29.8951	-22.5388	-5.13595	-29.4643	24.9763	-2.45193	-29.5759	-22.8918	-5.45572	-29.4676	25.4035	-9.3533	-29.6171	-22.9447	-4.70636	-29.7153	24.7633	-1.58969	-29.7901
99.5	-22.9285	-4.83741	-29.7604	24.8356	-2.15951	-29.8792	-22.8032	-4.81765	-29.7661	25.2042	-3.74656	-29.8969	-22.5118	-5.11321	-29.4617	24.9589	-2.46706	-29.5619	-22.8775	-5.46932	-29.4725	25.3931	-9.35474	-29.6087	-22.9299	-4.73503	-29.7147	24.7349	-1.6069	-29.7922
100	-22.9351	-4.8624	-29.7658	24.8368	-2.15904	-29.8808	-22.8231	-4.80727	-29.766	25.1961	-3.69437	-29.8987	-22.4845	-5.0887	-29.459	24.9442	-2.48197	-29.5478	-22.8458	-5.48001	-29.4772	25.3834	-9.35387	-29.5982	-22.914	-4.76635	-29.7149	24.7034	-1.62649	-29.7941
